# Supplementary material for: Assessing causality between inflammatory bowel diseases with frailty index and sarcopenia: a bidirectional Mendelian randomization study
Source: Eur J Med Res. 2024 Jan 5;29:23. doi: 10.1186/s40001-023-01614-5 (PMC10768401; doi:10.1186/s40001-023-01614-5)
Supplement: Supplementary file 2 — Additional file 2: Table S1. Characteristics of SNPs included in the causative relationship of UC with frailty index. Table S2. Characteristics of SNPs included in the causative relationship of CD with frailty index. Table S3. Characteristics of SNPs included in the causative relationship of UC with sarcopenia. Table S4. Characteristics of SNPs included in the causative relationship of CD with sarcopenia. Table S5. Characteristics of SNPs included in the causative relationship of frailty index with UC. Table S6. Characteristics of SNPs included in the causative relationship of frailty index with CD. Table S7. Characteristics of SNPs included in the causative relationship of sarcopenia with UC. Table S8. Characteristics of SNPs included in the causative relationship of sarcopenia with CD. [file 40001_2023_1614_MOESM2_ESM.zip]

Archive with 17 entries (16 files):
- Additional file 2/
- Additional file 2/Supplemental Table 8.xls
- __MACOSX/Additional file 2/._Supplemental Table 8.xls
- Additional file 2/Supplemental Table 1.xls
- __MACOSX/Additional file 2/._Supplemental Table 1.xls
- Additional file 2/Supplemental Table 3.xls
- __MACOSX/Additional file 2/._Supplemental Table 3.xls
- Additional file 2/Supplemental Table 2.xls
- __MACOSX/Additional file 2/._Supplemental Table 2.xls
- Additional file 2/Supplemental Table 6.xls
- __MACOSX/Additional file 2/._Supplemental Table 6.xls
- Additional file 2/Supplemental Table 7.xls
- __MACOSX/Additional file 2/._Supplemental Table 7.xls
- Additional file 2/Supplemental Table 5.xls
- __MACOSX/Additional file 2/._Supplemental Table 5.xls
- Additional file 2/Supplemental Table 4.xls
- __MACOSX/Additional file 2/._Supplemental Table 4.xls
