# Supplementary material for: Assessing causality between inflammatory bowel diseases with frailty index and sarcopenia: a bidirectional Mendelian randomization study
Source: Eur J Med Res. 2024 Jan 5;29:23. doi: 10.1186/s40001-023-01614-5 (PMC10768401; doi:10.1186/s40001-023-01614-5)
Supplement: Supplementary file 2 — Additional file 2: Table S1. Characteristics of SNPs included in the causative relationship of UC with frailty index. Table S2. Characteristics of SNPs included in the causative relationship of CD with frailty index. Table S3. Characteristics of SNPs included in the causative relationship of UC with sarcopenia. Table S4. Characteristics of SNPs included in the causative relationship of CD with sarcopenia. Table S5. Characteristics of SNPs included in the causative relationship of frailty index with UC. Table S6. Characteristics of SNPs included in the causative relationship of frailty index with CD. Table S7. Characteristics of SNPs included in the causative relationship of sarcopenia with UC. Table S8. Characteristics of SNPs included in the causative relationship of sarcopenia with CD. [file 40001_2023_1614_MOESM2_ESM.zip › Additional file 2/Supplemental Table 8.xls]

## Sheet: dat
SNP	effect_allele.exposure	other_allele.exposure	effect_allele.outcome	other_allele.outcome	beta.exposure	beta.outcome	eaf.exposure	eaf.outcome	remove	palindromic	ambiguous	id.outcome	chr	pos	se.outcome	samplesize.outcome	pval.outcome	outcome	originalname.outcome	outcome.deprecated	mr_keep.outcome	data_source.outcome	proxy.outcome	target_snp.outcome	proxy_snp.outcome	target_a1.outcome	target_a2.outcome	proxy_a1.outcome	proxy_a2.outcome	chr.exposure	pos.exposure	se.exposure	pval.exposure	samplesize.exposure	id.exposure	exposure	mr_keep.exposure	pval_origin.exposure	data_source.exposure	action	mr_keep
rs10070428	T	G	T	G	0.0397	0.014997	0.4598	0.450856	FALSE	FALSE	FALSE	ieu-a-30	5	38765637	0.0229	20883	0.5112	Crohn's disease || id:ieu-a-30	Crohn's disease	Crohn's disease || ||	TRUE	igd	NA	NA	NA	NA	NA	NA	NA	5	38765637	0.0074	7.24e-08	256523	ebi-a-GCST90007526	|| id:ebi-a-GCST90007526	TRUE	reported	igd	2	TRUE
rs10952289	C	T	C	T	-0.0435	0.0322959	0.3436	0.365993	FALSE	FALSE	FALSE	ieu-a-30	7	150524681	0.0237	20883	0.1737	Crohn's disease || id:ieu-a-30	Crohn's disease	Crohn's disease || ||	TRUE	igd	NA	NA	NA	NA	NA	NA	NA	7	150524681	0.0078	2.1e-08	256523	ebi-a-GCST90007526	|| id:ebi-a-GCST90007526	TRUE	reported	igd	2	TRUE
rs11236213	A	G	A	G	-0.0504	0.0335992	0.3136	0.310141	FALSE	FALSE	FALSE	ieu-a-30	11	74394369	0.0258	20883	0.192	Crohn's disease || id:ieu-a-30	Crohn's disease	Crohn's disease || ||	TRUE	igd	NA	NA	NA	NA	NA	NA	NA	11	74394369	0.008	3.01e-10	256523	ebi-a-GCST90007526	|| id:ebi-a-GCST90007526	TRUE	reported	igd	2	TRUE
rs12140813	T	C	T	C	0.0511	0.00590255	0.1856	0.17343	FALSE	FALSE	FALSE	ieu-a-30	1	227776827	0.03	20883	0.843	Crohn's disease || id:ieu-a-30	Crohn's disease	Crohn's disease || ||	TRUE	igd	NA	NA	NA	NA	NA	NA	NA	1	227776827	0.0094	4.76e-08	256523	ebi-a-GCST90007526	|| id:ebi-a-GCST90007526	TRUE	reported	igd	2	TRUE
rs12790261	A	C	A	C	0.0685	0.117401	0.0811	0.0508275	FALSE	FALSE	FALSE	ieu-a-30	11	66988048	0.0642	20883	0.0673798	Crohn's disease || id:ieu-a-30	Crohn's disease	Crohn's disease || ||	TRUE	igd	NA	NA	NA	NA	NA	NA	NA	11	66988048	0.0134	3.42e-07	256523	ebi-a-GCST90007526	|| id:ebi-a-GCST90007526	TRUE	reported	igd	2	TRUE
rs143384	G	A	G	A	-0.0545	0.0144032	0.4088	0.421852	FALSE	FALSE	FALSE	ieu-a-30	20	34025756	0.024	20883	0.5481	Crohn's disease || id:ieu-a-30	Crohn's disease	Crohn's disease || ||	TRUE	igd	NA	NA	NA	NA	NA	NA	NA	20	34025756	0.0075	4.47e-13	256523	ebi-a-GCST90007526	|| id:ebi-a-GCST90007526	TRUE	reported	igd	2	TRUE
rs143459567	T	C	T	C	0.1185	-0.129995	0.0386	0.0289451	FALSE	FALSE	FALSE	ieu-a-30	16	24600412	0.0831	20883	0.1178	Crohn's disease || id:ieu-a-30	Crohn's disease	Crohn's disease || ||	TRUE	igd	NA	NA	NA	NA	NA	NA	NA	16	24600412	0.0189	3.41e-10	256523	ebi-a-GCST90007526	|| id:ebi-a-GCST90007526	TRUE	reported	igd	2	TRUE
rs1556659	T	C	T	C	-0.0388	-0.0388968	0.3822	0.370433	FALSE	FALSE	FALSE	ieu-a-30	10	130834698	0.0242	20883	0.1073	Crohn's disease || id:ieu-a-30	Crohn's disease	Crohn's disease || ||	TRUE	igd	NA	NA	NA	NA	NA	NA	NA	10	130834698	0.0076	3.48e-07	256523	ebi-a-GCST90007526	|| id:ebi-a-GCST90007526	TRUE	reported	igd	2	TRUE
rs185320691	C	G	C	G	0.0913	0.113704	0.1047	0.0249567	FALSE	TRUE	FALSE	ieu-a-30	6	32490292	0.1026	20883	0.2678	Crohn's disease || id:ieu-a-30	Crohn's disease	Crohn's disease || ||	TRUE	igd	NA	NA	NA	NA	NA	NA	NA	6	32490292	0.0146	3.84e-10	256523	ebi-a-GCST90007526	|| id:ebi-a-GCST90007526	TRUE	reported	igd	2	TRUE
rs2899611	G	T	G	T	0.0431	0.00660174	0.5049	0.477004	FALSE	FALSE	FALSE	ieu-a-30	15	58327347	0.0229	20883	0.773101	Crohn's disease || id:ieu-a-30	Crohn's disease	Crohn's disease || ||	TRUE	igd	NA	NA	NA	NA	NA	NA	NA	15	58327347	0.0074	6.01e-09	256523	ebi-a-GCST90007526	|| id:ebi-a-GCST90007526	TRUE	reported	igd	2	TRUE
rs3118903	A	G	A	G	0.0575	-0.0331949	0.2185	0.214718	FALSE	FALSE	FALSE	ieu-a-30	13	51099577	0.0279	20883	0.2345	Crohn's disease || id:ieu-a-30	Crohn's disease	Crohn's disease || ||	TRUE	igd	NA	NA	NA	NA	NA	NA	NA	13	51099577	0.0088	6.71e-11	256523	ebi-a-GCST90007526	|| id:ebi-a-GCST90007526	TRUE	reported	igd	2	TRUE
rs34464763	A	T	A	T	0.0544	-0.0416974	0.3943	0.371004	FALSE	TRUE	FALSE	ieu-a-30	12	15043884	0.0237	20883	0.0787209	Crohn's disease || id:ieu-a-30	Crohn's disease	Crohn's disease || ||	TRUE	igd	TRUE	rs34464763	rs11056230	A	T	A	C	12	15032860	0.0086	3.15e-10	256523	ebi-a-GCST90007526	|| id:ebi-a-GCST90007526	TRUE	reported	igd	2	TRUE
rs62102286	G	T	G	T	-0.0487	0.000700245	0.4359	0.443715	FALSE	FALSE	FALSE	ieu-a-30	18	46592408	0.0231	20883	0.9766	Crohn's disease || id:ieu-a-30	Crohn's disease	Crohn's disease || ||	TRUE	igd	NA	NA	NA	NA	NA	NA	NA	18	46592408	0.0074	5.49e-11	256523	ebi-a-GCST90007526	|| id:ebi-a-GCST90007526	TRUE	reported	igd	2	TRUE
rs7185040	C	A	C	A	0.052	-0.0214973	0.18	0.194	FALSE	FALSE	FALSE	ieu-a-30	16	2145787	0.0313	20883	0.4917	Crohn's disease || id:ieu-a-30	Crohn's disease	Crohn's disease || ||	TRUE	igd	NA	NA	NA	NA	NA	NA	NA	16	2145787	0.0096	5.57e-08	256523	ebi-a-GCST90007526	|| id:ebi-a-GCST90007526	TRUE	reported	igd	2	TRUE
rs7967622	T	C	T	C	0.0392	-0.0480984	0.6515	0.628578	FALSE	FALSE	FALSE	ieu-a-30	12	54677980	0.0236	20883	0.04157	Crohn's disease || id:ieu-a-30	Crohn's disease	Crohn's disease || ||	TRUE	igd	NA	NA	NA	NA	NA	NA	NA	12	54677980	0.0078	4.94e-07	256523	ebi-a-GCST90007526	|| id:ebi-a-GCST90007526	TRUE	reported	igd	2	TRUE
rs79723785	C	T	C	T	0.1674	-0.104396	0.0165	0.009715	FALSE	FALSE	FALSE	ieu-a-30	19	55818225	0.1595	20883	0.5128	Crohn's disease || id:ieu-a-30	Crohn's disease	Crohn's disease || ||	TRUE	igd	NA	NA	NA	NA	NA	NA	NA	19	55818225	0.0293	1.16e-08	256523	ebi-a-GCST90007526	|| id:ebi-a-GCST90007526	TRUE	reported	igd	2	TRUE
rs8061064	A	T	A	T	0.0407	0.00929665	0.4627	0.43643	FALSE	TRUE	TRUE	ieu-a-30	16	53912364	0.023	20883	0.686	Crohn's disease || id:ieu-a-30	Crohn's disease	Crohn's disease || ||	TRUE	igd	NA	NA	NA	NA	NA	NA	NA	16	53912364	0.0074	3.55e-08	256523	ebi-a-GCST90007526	|| id:ebi-a-GCST90007526	TRUE	reported	igd	2	FALSE
rs9309884	A	G	A	G	-0.0388	-0.00429923	0.4101	0.430856	FALSE	FALSE	FALSE	ieu-a-30	3	82031499	0.0232	20883	0.8513	Crohn's disease || id:ieu-a-30	Crohn's disease	Crohn's disease || ||	TRUE	igd	NA	NA	NA	NA	NA	NA	NA	3	82031499	0.0075	2.25e-07	256523	ebi-a-GCST90007526	|| id:ebi-a-GCST90007526	TRUE	reported	igd	2	TRUE
rs958685	A	C	A	C	-0.0428	0.0146029	0.5142	0.501715	FALSE	FALSE	FALSE	ieu-a-30	2	70703847	0.0228	20883	0.523	Crohn's disease || id:ieu-a-30	Crohn's disease	Crohn's disease || ||	TRUE	igd	NA	NA	NA	NA	NA	NA	NA	2	70703847	0.0074	6.52e-09	256523	ebi-a-GCST90007526	|| id:ebi-a-GCST90007526	TRUE	reported	igd	2	TRUE
rs9902761	G	A	G	A	-0.0446	-0.0131038	0.253	0.245574	FALSE	FALSE	FALSE	ieu-a-30	17	62010627	0.027	20883	0.628001	Crohn's disease || id:ieu-a-30	Crohn's disease	Crohn's disease || ||	TRUE	igd	NA	NA	NA	NA	NA	NA	NA	17	62010627	0.0085	1.64e-07	256523	ebi-a-GCST90007526	|| id:ebi-a-GCST90007526	TRUE	reported	igd	2	TRUE

## Sheet: Sheet1
SNP	beta.exposure	eaf.exposure	se.exposure	samplesize.exposure	R2	F
rs10070428	0.0397	0.4598	0.0074	256523	0.000112187	28.7816
rs10952289	-0.0435	0.3436	0.0078	256523	0.00012123	31.1018
rs11236213	-0.0504	0.3136	0.008	256523	0.000154699	39.6897
rs12140813	0.0511	0.1856	0.0094	256523	0.000115189	29.5517
rs12790261	0.0685	0.0811	0.0134	256523	0.000101859	26.1317
rs143384	-0.0545	0.4088	0.0075	256523	0.000205804	52.804
rs143459567	0.1185	0.0386	0.0189	256523	0.000153222	39.3106
rs1556659	-0.0388	0.3822	0.0076	256523	0.000101593	26.0635
rs185320691	0.0913	0.1047	0.0146	256523	0.00015242	39.105
rs2899611	0.0431	0.5049	0.0074	256523	0.000132223	33.9225
rs3118903	0.0575	0.2185	0.0088	256523	0.000166407	42.694
rs34464763	0.0544	0.3943	0.0086	256523	0.000155958	40.0127
rs62102286	-0.0487	0.4359	0.0074	256523	0.000168809	43.3103
rs7185040	0.052	0.18	0.0096	256523	0.000114364	29.34
rs7967622	0.0392	0.6515	0.0078	256523	9.84496e-05	25.2569
rs79723785	0.1674	0.0165	0.0293	256523	0.000127231	32.6417
rs8061064	0.0407	0.4627	0.0074	256523	0.000117909	30.2498
rs9309884	-0.0388	0.4101	0.0075	256523	0.00010432	26.7632
rs958685	-0.0428	0.5142	0.0074	256523	0.000130389	33.4519
rs9902761	-0.0446	0.253	0.0085	256523	0.000107315	27.5314
