# Supplementary material for: Assessing causality between inflammatory bowel diseases with frailty index and sarcopenia: a bidirectional Mendelian randomization study
Source: Eur J Med Res. 2024 Jan 5;29:23. doi: 10.1186/s40001-023-01614-5 (PMC10768401; doi:10.1186/s40001-023-01614-5)
Supplement: Supplementary file 2 — Additional file 2: Table S1. Characteristics of SNPs included in the causative relationship of UC with frailty index. Table S2. Characteristics of SNPs included in the causative relationship of CD with frailty index. Table S3. Characteristics of SNPs included in the causative relationship of UC with sarcopenia. Table S4. Characteristics of SNPs included in the causative relationship of CD with sarcopenia. Table S5. Characteristics of SNPs included in the causative relationship of frailty index with UC. Table S6. Characteristics of SNPs included in the causative relationship of frailty index with CD. Table S7. Characteristics of SNPs included in the causative relationship of sarcopenia with UC. Table S8. Characteristics of SNPs included in the causative relationship of sarcopenia with CD. [file 40001_2023_1614_MOESM2_ESM.zip › Additional file 2/Supplemental Table 1.xls]

## Sheet: dat1
SNP	effect_allele.exposure	other_allele.exposure	effect_allele.outcome	other_allele.outcome	beta.exposure	beta.outcome	eaf.exposure	eaf.outcome	remove	palindromic	ambiguous	id.outcome	chr	pos	se.outcome	samplesize.outcome	pval.outcome	outcome	originalname.outcome	outcome.deprecated	mr_keep.outcome	data_source.outcome	proxy.outcome	target_snp.outcome	proxy_snp.outcome	target_a1.outcome	target_a2.outcome	proxy_a1.outcome	proxy_a2.outcome	chr.exposure	pos.exposure	se.exposure	samplesize.exposure	pval.exposure	id.exposure	exposure	mr_keep.exposure	pval_origin.exposure	data_source.exposure	action	mr_keep
rs10182512	A	G	A	G	0.1608	0.004	0.34989	0.3444	FALSE	FALSE	FALSE	ebi-a-GCST90020053	2	61189469	0.0035	175226	0.248	Frailty index || id:ebi-a-GCST90020053	Frailty index	Frailty index || ||	TRUE	igd	NA	NA	NA	NA	NA	NA	NA	2	61189469	0.0223	27432	5.19e-13	ieu-a-32	Ulcerative colitis || id:ieu-a-32	TRUE	reported	igd	2	TRUE
rs10272963	T	C	T	C	-0.171904	-0.0015	0.426078	0.4371	FALSE	FALSE	FALSE	ebi-a-GCST90020053	7	107486902	0.0033	175226	0.651199	Frailty index || id:ebi-a-GCST90020053	Frailty index	Frailty index || ||	TRUE	igd	NA	NA	NA	NA	NA	NA	NA	7	107486902	0.0216	27432	1.69e-15	ieu-a-32	Ulcerative colitis || id:ieu-a-32	TRUE	reported	igd	2	TRUE
rs10737481	G	T	G	T	0.250104	0.0075	0.556463	0.534	FALSE	FALSE	FALSE	ebi-a-GCST90020053	1	20171514	0.0033	175226	0.0230399	Frailty index || id:ebi-a-GCST90020053	Frailty index	Frailty index || ||	TRUE	igd	NA	NA	NA	NA	NA	NA	NA	1	20171514	0.0216	27432	4.37e-31	ieu-a-32	Ulcerative colitis || id:ieu-a-32	TRUE	reported	igd	2	TRUE
rs10917545	A	G	A	G	-0.185101	0.0051	0.882174	0.9011	FALSE	FALSE	FALSE	ebi-a-GCST90020053	1	20128177	0.0056	175226	0.3618	Frailty index || id:ebi-a-GCST90020053	Frailty index	Frailty index || ||	TRUE	igd	NA	NA	NA	NA	NA	NA	NA	1	20128177	0.0335	27432	3.29e-08	ieu-a-32	Ulcerative colitis || id:ieu-a-32	TRUE	reported	igd	2	TRUE
rs11209026	A	G	A	G	-0.561698	-0.0039	0.0589321	0.0663	FALSE	FALSE	FALSE	ebi-a-GCST90020053	1	67705958	0.0066	175226	0.5595	Frailty index || id:ebi-a-GCST90020053	Frailty index	Frailty index || ||	TRUE	igd	NA	NA	NA	NA	NA	NA	NA	1	67705958	0.0517	27432	1.58e-27	ieu-a-32	Ulcerative colitis || id:ieu-a-32	TRUE	reported	igd	2	TRUE
rs114152040	A	G	A	G	0.339603	0.0171	0.0317179	0.0309	FALSE	FALSE	FALSE	ebi-a-GCST90020053	5	40444986	0.0096	175226	0.0756502	Frailty index || id:ebi-a-GCST90020053	Frailty index	Frailty index || ||	TRUE	igd	NA	NA	NA	NA	NA	NA	NA	5	40444986	0.0623	27432	4.95e-08	ieu-a-32	Ulcerative colitis || id:ieu-a-32	TRUE	reported	igd	2	TRUE
rs12612675	G	A	G	A	0.122902	0.006	0.402826	0.4025	FALSE	FALSE	FALSE	ebi-a-GCST90020053	2	219133137	0.0034	175226	0.0752991	Frailty index || id:ebi-a-GCST90020053	Frailty index	Frailty index || ||	TRUE	igd	NA	NA	NA	NA	NA	NA	NA	2	219133137	0.0219	27432	1.98e-08	ieu-a-32	Ulcerative colitis || id:ieu-a-32	TRUE	reported	igd	2	TRUE
rs1359946	A	G	A	G	0.158302	0.0088	0.196096	0.1789	FALSE	FALSE	FALSE	ebi-a-GCST90020053	13	27536972	0.0043	175226	0.0426197	Frailty index || id:ebi-a-GCST90020053	Frailty index	Frailty index || ||	TRUE	igd	NA	NA	NA	NA	NA	NA	NA	13	27536972	0.0269	27432	3.84e-09	ieu-a-32	Ulcerative colitis || id:ieu-a-32	TRUE	reported	igd	2	TRUE
rs137845	G	A	G	A	0.118198	-0.0012	0.514874	0.4985	FALSE	FALSE	FALSE	ebi-a-GCST90020053	22	50439430	0.0033	175226	0.7062	Frailty index || id:ebi-a-GCST90020053	Frailty index	Frailty index || ||	TRUE	igd	NA	NA	NA	NA	NA	NA	NA	22	50439430	0.0212	27432	2.38e-08	ieu-a-32	Ulcerative colitis || id:ieu-a-32	TRUE	reported	igd	2	TRUE
rs1801274	G	A	G	A	-0.182896	0.0033	0.483094	0.5306	FALSE	FALSE	FALSE	ebi-a-GCST90020053	1	161479745	0.0033	175226	0.3263	Frailty index || id:ebi-a-GCST90020053	Frailty index	Frailty index || ||	TRUE	igd	NA	NA	NA	NA	NA	NA	NA	1	161479745	0.0217	27432	3.78e-17	ieu-a-32	Ulcerative colitis || id:ieu-a-32	TRUE	reported	igd	2	TRUE
rs1886731	C	T	C	T	-0.140501	-0.0048	0.480618	0.5041	FALSE	FALSE	FALSE	ebi-a-GCST90020053	1	2472081	0.0033	175226	0.1466	Frailty index || id:ebi-a-GCST90020053	Frailty index	Frailty index || ||	TRUE	igd	NA	NA	NA	NA	NA	NA	NA	1	2472081	0.0221	27432	2.25e-10	ieu-a-32	Ulcerative colitis || id:ieu-a-32	TRUE	reported	igd	2	TRUE
rs1887428	C	G	C	G	-0.176701	-0.0028	0.622856	0.6248	FALSE	TRUE	FALSE	ebi-a-GCST90020053	9	4984530	0.0035	175226	0.4247	Frailty index || id:ebi-a-GCST90020053	Frailty index	Frailty index || ||	TRUE	igd	NA	NA	NA	NA	NA	NA	NA	9	4984530	0.0224	27432	3.36e-15	ieu-a-32	Ulcerative colitis || id:ieu-a-32	TRUE	reported	igd	2	TRUE
rs2212434	T	C	T	C	0.141899	0.0072	0.459604	0.4465	FALSE	FALSE	FALSE	ebi-a-GCST90020053	11	76281593	0.0033	175226	0.0298099	Frailty index || id:ebi-a-GCST90020053	Frailty index	Frailty index || ||	TRUE	igd	NA	NA	NA	NA	NA	NA	NA	11	76281593	0.0213	27432	2.46e-11	ieu-a-32	Ulcerative colitis || id:ieu-a-32	TRUE	reported	igd	2	TRUE
rs254559	A	C	A	C	0.124304	-0.0015	0.404112	0.4056	FALSE	FALSE	FALSE	ebi-a-GCST90020053	5	134444982	0.0034	175226	0.6561	Frailty index || id:ebi-a-GCST90020053	Frailty index	Frailty index || ||	TRUE	igd	NA	NA	NA	NA	NA	NA	NA	5	134444982	0.0215	27432	7.63e-09	ieu-a-32	Ulcerative colitis || id:ieu-a-32	TRUE	reported	igd	2	TRUE
rs28383456	T	C	T	C	-0.337307	0.0098	0.334505	0.0193	FALSE	FALSE	FALSE	ebi-a-GCST90020053	6	32610632	0.0128	175226	0.4428	Frailty index || id:ebi-a-GCST90020053	Frailty index	Frailty index || ||	TRUE	igd	TRUE	rs28383456	rs191032570	T	C	A	T	6	32609453	0.0256	27432	1.07e-39	ieu-a-32	Ulcerative colitis || id:ieu-a-32	TRUE	reported	igd	2	TRUE
rs3024493	A	C	A	C	0.236297	0.0088	0.168128	0.153	FALSE	FALSE	FALSE	ebi-a-GCST90020053	1	206943968	0.0046	175226	0.0555495	Frailty index || id:ebi-a-GCST90020053	Frailty index	Frailty index || ||	TRUE	igd	NA	NA	NA	NA	NA	NA	NA	1	206943968	0.0276	27432	1.09e-17	ieu-a-32	Ulcerative colitis || id:ieu-a-32	TRUE	reported	igd	2	TRUE
rs35730213	C	G	C	G	-0.167	0.0018	0.266634	0.2949	FALSE	TRUE	FALSE	ebi-a-GCST90020053	1	200874229	0.0036	175226	0.615601	Frailty index || id:ebi-a-GCST90020053	Frailty index	Frailty index || ||	TRUE	igd	NA	NA	NA	NA	NA	NA	NA	1	200874229	0.0245	27432	8.81e-12	ieu-a-32	Ulcerative colitis || id:ieu-a-32	TRUE	reported	igd	2	TRUE
rs3829111	A	G	A	G	0.156303	0.004	0.416668	0.4287	FALSE	FALSE	FALSE	ebi-a-GCST90020053	9	139269483	0.0033	175226	0.2293	Frailty index || id:ebi-a-GCST90020053	Frailty index	Frailty index || ||	TRUE	igd	NA	NA	NA	NA	NA	NA	NA	9	139269483	0.0214	27432	2.89e-13	ieu-a-32	Ulcerative colitis || id:ieu-a-32	TRUE	reported	igd	2	TRUE
rs4574921	T	C	T	C	0.150599	0.0051	0.740842	0.7368	FALSE	FALSE	FALSE	ebi-a-GCST90020053	9	117538334	0.0038	175226	0.1814	Frailty index || id:ebi-a-GCST90020053	Frailty index	Frailty index || ||	TRUE	igd	NA	NA	NA	NA	NA	NA	NA	9	117538334	0.0256	27432	4.24e-09	ieu-a-32	Ulcerative colitis || id:ieu-a-32	TRUE	reported	igd	2	TRUE
rs4676410	A	G	A	G	0.207802	-0.0017	0.197128	0.2107	FALSE	FALSE	FALSE	ebi-a-GCST90020053	2	241563739	0.0041	175226	0.675499	Frailty index || id:ebi-a-GCST90020053	Frailty index	Frailty index || ||	TRUE	igd	NA	NA	NA	NA	NA	NA	NA	2	241563739	0.0284	27432	2.46e-13	ieu-a-32	Ulcerative colitis || id:ieu-a-32	TRUE	reported	igd	2	TRUE
rs483905	A	G	A	G	0.128903	0.0044	0.294334	0.2949	FALSE	FALSE	FALSE	ebi-a-GCST90020053	11	96023427	0.0036	175226	0.2223	Frailty index || id:ebi-a-GCST90020053	Frailty index	Frailty index || ||	TRUE	igd	NA	NA	NA	NA	NA	NA	NA	11	96023427	0.0228	27432	1.57e-08	ieu-a-32	Ulcerative colitis || id:ieu-a-32	TRUE	reported	igd	2	TRUE
rs484356	G	C	G	C	-0.134199	0.0039	0.32765	0.3294	FALSE	TRUE	FALSE	ebi-a-GCST90020053	11	114430609	0.0035	175226	0.2659	Frailty index || id:ebi-a-GCST90020053	Frailty index	Frailty index || ||	TRUE	igd	TRUE	rs484356	rs661946	G	C	T	C	11	114406639	0.0228	27432	3.95e-09	ieu-a-32	Ulcerative colitis || id:ieu-a-32	TRUE	reported	igd	2	TRUE
rs56167332	A	C	A	C	0.151596	-0.0035	0.34162	0.3459	FALSE	FALSE	FALSE	ebi-a-GCST90020053	5	158827769	0.0035	175226	0.3211	Frailty index || id:ebi-a-GCST90020053	Frailty index	Frailty index || ||	TRUE	igd	NA	NA	NA	NA	NA	NA	NA	5	158827769	0.0231	27432	5.3e-11	ieu-a-32	Ulcerative colitis || id:ieu-a-32	TRUE	reported	igd	2	TRUE
rs6017342	C	A	C	A	0.191306	0.0028	0.537652	0.5163	FALSE	FALSE	FALSE	ebi-a-GCST90020053	20	43065028	0.0033	175226	0.394	Frailty index || id:ebi-a-GCST90020053	Frailty index	Frailty index || ||	TRUE	igd	NA	NA	NA	NA	NA	NA	NA	20	43065028	0.024	27432	1.38e-15	ieu-a-32	Ulcerative colitis || id:ieu-a-32	TRUE	reported	igd	2	TRUE
rs6062496	A	G	A	G	0.158498	0.0056	0.572636	0.5459	FALSE	FALSE	FALSE	ebi-a-GCST90020053	20	62329099	0.0033	175226	0.0939507	Frailty index || id:ebi-a-GCST90020053	Frailty index	Frailty index || ||	TRUE	igd	NA	NA	NA	NA	NA	NA	NA	20	62329099	0.0224	27432	1.47e-12	ieu-a-32	Ulcerative colitis || id:ieu-a-32	TRUE	reported	igd	2	TRUE
rs6933404	C	T	C	T	0.166799	0.0029	0.21562	0.2207	FALSE	FALSE	FALSE	ebi-a-GCST90020053	6	137959235	0.004	175226	0.4736	Frailty index || id:ebi-a-GCST90020053	Frailty index	Frailty index || ||	TRUE	igd	NA	NA	NA	NA	NA	NA	NA	6	137959235	0.0252	27432	3.68e-11	ieu-a-32	Ulcerative colitis || id:ieu-a-32	TRUE	reported	igd	2	TRUE
rs7282490	A	G	A	G	-0.139699	-0.0012	0.603618	0.605	FALSE	FALSE	FALSE	ebi-a-GCST90020053	21	45615741	0.0034	175226	0.724201	Frailty index || id:ebi-a-GCST90020053	Frailty index	Frailty index || ||	TRUE	igd	NA	NA	NA	NA	NA	NA	NA	21	45615741	0.0214	27432	7.08e-11	ieu-a-32	Ulcerative colitis || id:ieu-a-32	TRUE	reported	igd	2	TRUE
rs7523335	A	G	A	G	-0.170397	-0.0057	0.176698	0.1875	FALSE	FALSE	FALSE	ebi-a-GCST90020053	1	8180210	0.0042	175226	0.1758	Frailty index || id:ebi-a-GCST90020053	Frailty index	Frailty index || ||	TRUE	igd	NA	NA	NA	NA	NA	NA	NA	1	8180210	0.0285	27432	2.29e-09	ieu-a-32	Ulcerative colitis || id:ieu-a-32	TRUE	reported	igd	2	TRUE
rs7752873	T	C	T	C	0.182297	-0.0034	0.13681	0.1386	FALSE	FALSE	FALSE	ebi-a-GCST90020053	6	106579332	0.0048	175226	0.4809	Frailty index || id:ebi-a-GCST90020053	Frailty index	Frailty index || ||	TRUE	igd	NA	NA	NA	NA	NA	NA	NA	6	106579332	0.0303	27432	1.83e-09	ieu-a-32	Ulcerative colitis || id:ieu-a-32	TRUE	reported	igd	2	TRUE
rs7911680	C	A	C	A	-0.1718	0.0003	0.490094	0.515	FALSE	FALSE	FALSE	ebi-a-GCST90020053	10	101293468	0.0033	175226	0.9318	Frailty index || id:ebi-a-GCST90020053	Frailty index	Frailty index || ||	TRUE	igd	NA	NA	NA	NA	NA	NA	NA	10	101293468	0.0213	27432	8.27e-16	ieu-a-32	Ulcerative colitis || id:ieu-a-32	TRUE	reported	igd	2	TRUE
rs798502	C	A	C	A	-0.136496	-0.0086	0.283142	0.2973	FALSE	FALSE	FALSE	ebi-a-GCST90020053	7	2789880	0.0036	175226	0.0172302	Frailty index || id:ebi-a-GCST90020053	Frailty index	Frailty index || ||	TRUE	igd	NA	NA	NA	NA	NA	NA	NA	7	2789880	0.0239	27432	1.21e-08	ieu-a-32	Ulcerative colitis || id:ieu-a-32	TRUE	reported	igd	2	TRUE
rs989960	T	C	T	C	-0.129096	0.0034	0.424904	0.4255	FALSE	FALSE	FALSE	ebi-a-GCST90020053	7	107445727	0.0033	175226	0.3051	Frailty index || id:ebi-a-GCST90020053	Frailty index	Frailty index || ||	TRUE	igd	NA	NA	NA	NA	NA	NA	NA	7	107445727	0.0215	27432	1.77e-09	ieu-a-32	Ulcerative colitis || id:ieu-a-32	TRUE	reported	igd	2	TRUE
rs9977672	A	G	A	G	-0.245006	-0.0049	0.251316	0.2594	FALSE	FALSE	FALSE	ebi-a-GCST90020053	21	40463283	0.0038	175226	0.2025	Frailty index || id:ebi-a-GCST90020053	Frailty index	Frailty index || ||	TRUE	igd	NA	NA	NA	NA	NA	NA	NA	21	40463283	0.0261	27432	6.21e-21	ieu-a-32	Ulcerative colitis || id:ieu-a-32	TRUE	reported	igd	2	TRUE

## Sheet: dat2
SNP	beta.exposure	eaf.exposure	se.exposure	samplesize.exposure	R2	F
rs10182512	0.1608	0.34989	0.0223	27432	0.00189183	51.9913
rs10272963	-0.171904	0.426078	0.0216	27432	0.00230359	63.3334
rs10737481	0.250104	0.556463	0.0216	27432	0.00486361	134.061
rs10917545	-0.185101	0.882174	0.0335	27432	0.0011117	30.5279
rs11209026	-0.561698	0.0589321	0.0517	27432	0.00428452	118.03
rs114152040	0.339603	0.0317179	0.0623	27432	0.00108203	29.7122
rs12612675	0.122902	0.402826	0.0219	27432	0.00114676	31.4918
rs1359946	0.158302	0.196096	0.0269	27432	0.00126085	34.6287
rs137845	0.118198	0.514874	0.0212	27432	0.00113188	31.0826
rs1801274	-0.182896	0.483094	0.0217	27432	0.0025829	71.0325
rs1886731	-0.140501	0.480618	0.0221	27432	0.00147122	40.415
rs1887428	-0.176701	0.622856	0.0224	27432	0.00226329	62.2229
rs2212434	0.141899	0.459604	0.0213	27432	0.00161525	44.378
rs254559	0.124304	0.404112	0.0215	27432	0.00121705	33.4242
rs28383456	-0.337307	0.334505	0.0256	27432	0.00628888	173.596
rs3024493	0.236297	0.168128	0.0276	27432	0.00266491	73.2937
rs35730213	-0.167	0.266634	0.0245	27432	0.00169086	46.4589
rs3829111	0.156303	0.416668	0.0214	27432	0.00194091	53.3428
rs4574921	0.150599	0.740842	0.0256	27432	0.00125997	34.6045
rs4676410	0.207802	0.197128	0.0284	27432	0.00194786	53.5342
rs483905	0.128903	0.294334	0.0228	27432	0.00116384	31.9613
rs484356	-0.134199	0.32765	0.0228	27432	0.00126131	34.6415
rs56167332	0.151596	0.34162	0.0231	27432	0.00156752	43.0645
rs6017342	0.191306	0.537652	0.024	27432	0.00231085	63.5335
rs6062496	0.158498	0.572636	0.0224	27432	0.00182181	50.0633
rs6933404	0.166799	0.21562	0.0252	27432	0.00159454	43.8081
rs7282490	-0.139699	0.603618	0.0214	27432	0.00155106	42.6116
rs7523335	-0.170397	0.176698	0.0285	27432	0.0013014	35.7439
rs7752873	0.182297	0.13681	0.0303	27432	0.00131778	36.1945
rs7911680	-0.1718	0.490094	0.0213	27432	0.00236592	65.0512
rs798502	-0.136496	0.283142	0.0239	27432	0.0011876	32.6146
rs989960	-0.129096	0.424904	0.0215	27432	0.00131256	36.051
rs9977672	-0.245006	0.251316	0.0261	27432	0.00320201	88.1132
