# Supplementary material for: Assessing causality between inflammatory bowel diseases with frailty index and sarcopenia: a bidirectional Mendelian randomization study
Source: Eur J Med Res. 2024 Jan 5;29:23. doi: 10.1186/s40001-023-01614-5 (PMC10768401; doi:10.1186/s40001-023-01614-5)
Supplement: Supplementary file 2 — Additional file 2: Table S1. Characteristics of SNPs included in the causative relationship of UC with frailty index. Table S2. Characteristics of SNPs included in the causative relationship of CD with frailty index. Table S3. Characteristics of SNPs included in the causative relationship of UC with sarcopenia. Table S4. Characteristics of SNPs included in the causative relationship of CD with sarcopenia. Table S5. Characteristics of SNPs included in the causative relationship of frailty index with UC. Table S6. Characteristics of SNPs included in the causative relationship of frailty index with CD. Table S7. Characteristics of SNPs included in the causative relationship of sarcopenia with UC. Table S8. Characteristics of SNPs included in the causative relationship of sarcopenia with CD. [file 40001_2023_1614_MOESM2_ESM.zip › Additional file 2/Supplemental Table 3.xls]

## Sheet: dat 
SNP	effect_allele.exposure	other_allele.exposure	effect_allele.outcome	other_allele.outcome	beta.exposure	beta.outcome	eaf.exposure	eaf.outcome	remove	palindromic	ambiguous	id.outcome	chr	pos	se.outcome	samplesize.outcome	pval.outcome	outcome	originalname.outcome	outcome.deprecated	mr_keep.outcome	data_source.outcome	proxy.outcome	target_snp.outcome	proxy_snp.outcome	target_a1.outcome	target_a2.outcome	proxy_a1.outcome	proxy_a2.outcome	chr.exposure	pos.exposure	se.exposure	samplesize.exposure	pval.exposure	id.exposure	exposure	mr_keep.exposure	pval_origin.exposure	data_source.exposure	action	mr_keep
rs10182512	A	G	A	G	0.1608	-0.0028	0.34989	0.3447	FALSE	FALSE	FALSE	ebi-a-GCST90007526	2	61189469	0.0077	256523	0.7196	Low hand grip strength (60 years and older) (EWGSOP) || id:ebi-a-GCST90007526	Low hand grip strength (60 years and older) (EWGSOP)	Low hand grip strength (60 years and older) (EWGSOP) || ||	TRUE	igd	NA	NA	NA	NA	NA	NA	NA	2	61189469	0.0223	27432	5.19e-13	ieu-a-32	Ulcerative colitis || id:ieu-a-32	TRUE	reported	igd	2	TRUE
rs10272963	T	C	T	C	-0.171904	-0.0114	0.426078	0.4366	FALSE	FALSE	FALSE	ebi-a-GCST90007526	7	107486902	0.0074	256523	0.1227	Low hand grip strength (60 years and older) (EWGSOP) || id:ebi-a-GCST90007526	Low hand grip strength (60 years and older) (EWGSOP)	Low hand grip strength (60 years and older) (EWGSOP) || ||	TRUE	igd	NA	NA	NA	NA	NA	NA	NA	7	107486902	0.0216	27432	1.69e-15	ieu-a-32	Ulcerative colitis || id:ieu-a-32	TRUE	reported	igd	2	TRUE
rs10737481	G	T	G	T	0.250104	-0.016	0.556463	0.5376	FALSE	FALSE	FALSE	ebi-a-GCST90007526	1	20171514	0.0074	256523	0.0304902	Low hand grip strength (60 years and older) (EWGSOP) || id:ebi-a-GCST90007526	Low hand grip strength (60 years and older) (EWGSOP)	Low hand grip strength (60 years and older) (EWGSOP) || ||	TRUE	igd	NA	NA	NA	NA	NA	NA	NA	1	20171514	0.0216	27432	4.37e-31	ieu-a-32	Ulcerative colitis || id:ieu-a-32	TRUE	reported	igd	2	TRUE
rs10917545	A	G	A	G	-0.185101	-0.0031	0.882174	0.8989	FALSE	FALSE	FALSE	ebi-a-GCST90007526	1	20128177	0.0125	256523	0.8023	Low hand grip strength (60 years and older) (EWGSOP) || id:ebi-a-GCST90007526	Low hand grip strength (60 years and older) (EWGSOP)	Low hand grip strength (60 years and older) (EWGSOP) || ||	TRUE	igd	NA	NA	NA	NA	NA	NA	NA	1	20128177	0.0335	27432	3.29e-08	ieu-a-32	Ulcerative colitis || id:ieu-a-32	TRUE	reported	igd	2	TRUE
rs11209026	A	G	A	G	-0.561698	-0.0061	0.0589321	0.0667	FALSE	FALSE	FALSE	ebi-a-GCST90007526	1	67705958	0.0147	256523	0.6806	Low hand grip strength (60 years and older) (EWGSOP) || id:ebi-a-GCST90007526	Low hand grip strength (60 years and older) (EWGSOP)	Low hand grip strength (60 years and older) (EWGSOP) || ||	TRUE	igd	NA	NA	NA	NA	NA	NA	NA	1	67705958	0.0517	27432	1.58e-27	ieu-a-32	Ulcerative colitis || id:ieu-a-32	TRUE	reported	igd	2	TRUE
rs114152040	A	G	A	G	0.339603	-0.0084	0.0317179	0.0317	FALSE	FALSE	FALSE	ebi-a-GCST90007526	5	40444986	0.0213	256523	0.693201	Low hand grip strength (60 years and older) (EWGSOP) || id:ebi-a-GCST90007526	Low hand grip strength (60 years and older) (EWGSOP)	Low hand grip strength (60 years and older) (EWGSOP) || ||	TRUE	igd	NA	NA	NA	NA	NA	NA	NA	5	40444986	0.0623	27432	4.95e-08	ieu-a-32	Ulcerative colitis || id:ieu-a-32	TRUE	reported	igd	2	TRUE
rs12612675	G	A	G	A	0.122902	0.0088	0.402826	0.4034	FALSE	FALSE	FALSE	ebi-a-GCST90007526	2	219133137	0.0075	256523	0.2426	Low hand grip strength (60 years and older) (EWGSOP) || id:ebi-a-GCST90007526	Low hand grip strength (60 years and older) (EWGSOP)	Low hand grip strength (60 years and older) (EWGSOP) || ||	TRUE	igd	NA	NA	NA	NA	NA	NA	NA	2	219133137	0.0219	27432	1.98e-08	ieu-a-32	Ulcerative colitis || id:ieu-a-32	TRUE	reported	igd	2	TRUE
rs12817473	G	A	G	A	0.190701	-0.0069	0.382176	0.3824	FALSE	FALSE	FALSE	ebi-a-GCST90007526	12	68497408	0.0076	256523	0.3602	Low hand grip strength (60 years and older) (EWGSOP) || id:ebi-a-GCST90007526	Low hand grip strength (60 years and older) (EWGSOP)	Low hand grip strength (60 years and older) (EWGSOP) || ||	TRUE	igd	NA	NA	NA	NA	NA	NA	NA	12	68497408	0.0217	27432	1.71e-18	ieu-a-32	Ulcerative colitis || id:ieu-a-32	TRUE	reported	igd	2	TRUE
rs1359946	A	G	A	G	0.158302	-0.0001	0.196096	0.1793	FALSE	FALSE	FALSE	ebi-a-GCST90007526	13	27536972	0.0096	256523	0.9938	Low hand grip strength (60 years and older) (EWGSOP) || id:ebi-a-GCST90007526	Low hand grip strength (60 years and older) (EWGSOP)	Low hand grip strength (60 years and older) (EWGSOP) || ||	TRUE	igd	NA	NA	NA	NA	NA	NA	NA	13	27536972	0.0269	27432	3.84e-09	ieu-a-32	Ulcerative colitis || id:ieu-a-32	TRUE	reported	igd	2	TRUE
rs137845	G	A	G	A	0.118198	-0.0055	0.514874	0.4991	FALSE	FALSE	FALSE	ebi-a-GCST90007526	22	50439430	0.0074	256523	0.4557	Low hand grip strength (60 years and older) (EWGSOP) || id:ebi-a-GCST90007526	Low hand grip strength (60 years and older) (EWGSOP)	Low hand grip strength (60 years and older) (EWGSOP) || ||	TRUE	igd	NA	NA	NA	NA	NA	NA	NA	22	50439430	0.0212	27432	2.38e-08	ieu-a-32	Ulcerative colitis || id:ieu-a-32	TRUE	reported	igd	2	TRUE
rs148844907	A	T	A	T	1.3413	0.0219	0.010151	0.0132	FALSE	TRUE	FALSE	ebi-a-GCST90007526	6	31628397	0.0343	256523	0.523	Low hand grip strength (60 years and older) (EWGSOP) || id:ebi-a-GCST90007526	Low hand grip strength (60 years and older) (EWGSOP)	Low hand grip strength (60 years and older) (EWGSOP) || ||	TRUE	igd	NA	NA	NA	NA	NA	NA	NA	6	31628397	0.1089	27432	7.17e-35	ieu-a-32	Ulcerative colitis || id:ieu-a-32	TRUE	reported	igd	2	TRUE
rs1801274	G	A	G	A	-0.182896	-0.0051	0.483094	0.5232	FALSE	FALSE	FALSE	ebi-a-GCST90007526	1	161479745	0.0074	256523	0.4884	Low hand grip strength (60 years and older) (EWGSOP) || id:ebi-a-GCST90007526	Low hand grip strength (60 years and older) (EWGSOP)	Low hand grip strength (60 years and older) (EWGSOP) || ||	TRUE	igd	NA	NA	NA	NA	NA	NA	NA	1	161479745	0.0217	27432	3.78e-17	ieu-a-32	Ulcerative colitis || id:ieu-a-32	TRUE	reported	igd	2	TRUE
rs1886731	C	T	C	T	-0.140501	0.006	0.480618	0.5022	FALSE	FALSE	FALSE	ebi-a-GCST90007526	1	2472081	0.0074	256523	0.4181	Low hand grip strength (60 years and older) (EWGSOP) || id:ebi-a-GCST90007526	Low hand grip strength (60 years and older) (EWGSOP)	Low hand grip strength (60 years and older) (EWGSOP) || ||	TRUE	igd	NA	NA	NA	NA	NA	NA	NA	1	2472081	0.0221	27432	2.25e-10	ieu-a-32	Ulcerative colitis || id:ieu-a-32	TRUE	reported	igd	2	TRUE
rs1887428	C	G	C	G	-0.176701	0.0172	0.622856	0.6251	FALSE	TRUE	FALSE	ebi-a-GCST90007526	9	4984530	0.0077	256523	0.0267498	Low hand grip strength (60 years and older) (EWGSOP) || id:ebi-a-GCST90007526	Low hand grip strength (60 years and older) (EWGSOP)	Low hand grip strength (60 years and older) (EWGSOP) || ||	TRUE	igd	NA	NA	NA	NA	NA	NA	NA	9	4984530	0.0224	27432	3.36e-15	ieu-a-32	Ulcerative colitis || id:ieu-a-32	TRUE	reported	igd	2	TRUE
rs2212434	T	C	T	C	0.141899	0.003	0.459604	0.4472	FALSE	FALSE	FALSE	ebi-a-GCST90007526	11	76281593	0.0074	256523	0.683701	Low hand grip strength (60 years and older) (EWGSOP) || id:ebi-a-GCST90007526	Low hand grip strength (60 years and older) (EWGSOP)	Low hand grip strength (60 years and older) (EWGSOP) || ||	TRUE	igd	NA	NA	NA	NA	NA	NA	NA	11	76281593	0.0213	27432	2.46e-11	ieu-a-32	Ulcerative colitis || id:ieu-a-32	TRUE	reported	igd	2	TRUE
rs254559	A	C	A	C	0.124304	-0.0117	0.404112	0.403	FALSE	FALSE	FALSE	ebi-a-GCST90007526	5	134444982	0.0075	256523	0.1185	Low hand grip strength (60 years and older) (EWGSOP) || id:ebi-a-GCST90007526	Low hand grip strength (60 years and older) (EWGSOP)	Low hand grip strength (60 years and older) (EWGSOP) || ||	TRUE	igd	NA	NA	NA	NA	NA	NA	NA	5	134444982	0.0215	27432	7.63e-09	ieu-a-32	Ulcerative colitis || id:ieu-a-32	TRUE	reported	igd	2	TRUE
rs28383456	T	C	T	C	-0.337307	-0.0048	0.334505	0.0207	FALSE	FALSE	FALSE	ebi-a-GCST90007526	6	32610632	0.0291	256523	0.869	Low hand grip strength (60 years and older) (EWGSOP) || id:ebi-a-GCST90007526	Low hand grip strength (60 years and older) (EWGSOP)	Low hand grip strength (60 years and older) (EWGSOP) || ||	TRUE	igd	TRUE	rs28383456	rs191032570	T	C	A	T	6	32609453	0.0256	27432	1.07e-39	ieu-a-32	Ulcerative colitis || id:ieu-a-32	TRUE	reported	igd	2	TRUE
rs3024493	A	C	A	C	0.236297	0.0035	0.168128	0.1546	FALSE	FALSE	FALSE	ebi-a-GCST90007526	1	206943968	0.0102	256523	0.7322	Low hand grip strength (60 years and older) (EWGSOP) || id:ebi-a-GCST90007526	Low hand grip strength (60 years and older) (EWGSOP)	Low hand grip strength (60 years and older) (EWGSOP) || ||	TRUE	igd	NA	NA	NA	NA	NA	NA	NA	1	206943968	0.0276	27432	1.09e-17	ieu-a-32	Ulcerative colitis || id:ieu-a-32	TRUE	reported	igd	2	TRUE
rs35730213	C	G	C	G	-0.167	-0.0067	0.266634	0.2889	FALSE	TRUE	FALSE	ebi-a-GCST90007526	1	200874229	0.0081	256523	0.4094	Low hand grip strength (60 years and older) (EWGSOP) || id:ebi-a-GCST90007526	Low hand grip strength (60 years and older) (EWGSOP)	Low hand grip strength (60 years and older) (EWGSOP) || ||	TRUE	igd	NA	NA	NA	NA	NA	NA	NA	1	200874229	0.0245	27432	8.81e-12	ieu-a-32	Ulcerative colitis || id:ieu-a-32	TRUE	reported	igd	2	TRUE
rs3829111	A	G	A	G	0.156303	-0.0053	0.416668	0.4255	FALSE	FALSE	FALSE	ebi-a-GCST90007526	9	139269483	0.0074	256523	0.4714	Low hand grip strength (60 years and older) (EWGSOP) || id:ebi-a-GCST90007526	Low hand grip strength (60 years and older) (EWGSOP)	Low hand grip strength (60 years and older) (EWGSOP) || ||	TRUE	igd	NA	NA	NA	NA	NA	NA	NA	9	139269483	0.0214	27432	2.89e-13	ieu-a-32	Ulcerative colitis || id:ieu-a-32	TRUE	reported	igd	2	TRUE
rs4574921	T	C	T	C	0.150599	0.0083	0.740842	0.7373	FALSE	FALSE	FALSE	ebi-a-GCST90007526	9	117538334	0.0085	256523	0.3233	Low hand grip strength (60 years and older) (EWGSOP) || id:ebi-a-GCST90007526	Low hand grip strength (60 years and older) (EWGSOP)	Low hand grip strength (60 years and older) (EWGSOP) || ||	TRUE	igd	NA	NA	NA	NA	NA	NA	NA	9	117538334	0.0256	27432	4.24e-09	ieu-a-32	Ulcerative colitis || id:ieu-a-32	TRUE	reported	igd	2	TRUE
rs4676410	A	G	A	G	0.207802	-0.0037	0.197128	0.2077	FALSE	FALSE	FALSE	ebi-a-GCST90007526	2	241563739	0.0092	256523	0.683299	Low hand grip strength (60 years and older) (EWGSOP) || id:ebi-a-GCST90007526	Low hand grip strength (60 years and older) (EWGSOP)	Low hand grip strength (60 years and older) (EWGSOP) || ||	TRUE	igd	NA	NA	NA	NA	NA	NA	NA	2	241563739	0.0284	27432	2.46e-13	ieu-a-32	Ulcerative colitis || id:ieu-a-32	TRUE	reported	igd	2	TRUE
rs483905	A	G	A	G	0.128903	-0.0139	0.294334	0.2965	FALSE	FALSE	FALSE	ebi-a-GCST90007526	11	96023427	0.008	256523	0.0842791	Low hand grip strength (60 years and older) (EWGSOP) || id:ebi-a-GCST90007526	Low hand grip strength (60 years and older) (EWGSOP)	Low hand grip strength (60 years and older) (EWGSOP) || ||	TRUE	igd	NA	NA	NA	NA	NA	NA	NA	11	96023427	0.0228	27432	1.57e-08	ieu-a-32	Ulcerative colitis || id:ieu-a-32	TRUE	reported	igd	2	TRUE
rs484356	G	C	G	C	-0.134199	-0.0153	0.32765	0.3303	FALSE	TRUE	FALSE	ebi-a-GCST90007526	11	114406639	0.0086	256523	0.0755405	Low hand grip strength (60 years and older) (EWGSOP) || id:ebi-a-GCST90007526	Low hand grip strength (60 years and older) (EWGSOP)	Low hand grip strength (60 years and older) (EWGSOP) || ||	TRUE	igd	NA	NA	NA	NA	NA	NA	NA	11	114406639	0.0228	27432	3.95e-09	ieu-a-32	Ulcerative colitis || id:ieu-a-32	TRUE	reported	igd	2	TRUE
rs56167332	A	C	A	C	0.151596	-0.0078	0.34162	0.3436	FALSE	FALSE	FALSE	ebi-a-GCST90007526	5	158827769	0.0079	256523	0.3243	Low hand grip strength (60 years and older) (EWGSOP) || id:ebi-a-GCST90007526	Low hand grip strength (60 years and older) (EWGSOP)	Low hand grip strength (60 years and older) (EWGSOP) || ||	TRUE	igd	NA	NA	NA	NA	NA	NA	NA	5	158827769	0.0231	27432	5.3e-11	ieu-a-32	Ulcerative colitis || id:ieu-a-32	TRUE	reported	igd	2	TRUE
rs6017342	C	A	C	A	0.191306	0.0043	0.537652	0.5209	FALSE	FALSE	FALSE	ebi-a-GCST90007526	20	43065028	0.0074	256523	0.5577	Low hand grip strength (60 years and older) (EWGSOP) || id:ebi-a-GCST90007526	Low hand grip strength (60 years and older) (EWGSOP)	Low hand grip strength (60 years and older) (EWGSOP) || ||	TRUE	igd	NA	NA	NA	NA	NA	NA	NA	20	43065028	0.024	27432	1.38e-15	ieu-a-32	Ulcerative colitis || id:ieu-a-32	TRUE	reported	igd	2	TRUE
rs6062496	A	G	A	G	0.158498	-0.002	0.572636	0.5484	FALSE	FALSE	FALSE	ebi-a-GCST90007526	20	62329099	0.0074	256523	0.7914	Low hand grip strength (60 years and older) (EWGSOP) || id:ebi-a-GCST90007526	Low hand grip strength (60 years and older) (EWGSOP)	Low hand grip strength (60 years and older) (EWGSOP) || ||	TRUE	igd	NA	NA	NA	NA	NA	NA	NA	20	62329099	0.0224	27432	1.47e-12	ieu-a-32	Ulcerative colitis || id:ieu-a-32	TRUE	reported	igd	2	TRUE
rs6933404	C	T	C	T	0.166799	0.0085	0.21562	0.2165	FALSE	FALSE	FALSE	ebi-a-GCST90007526	6	137959235	0.0089	256523	0.3416	Low hand grip strength (60 years and older) (EWGSOP) || id:ebi-a-GCST90007526	Low hand grip strength (60 years and older) (EWGSOP)	Low hand grip strength (60 years and older) (EWGSOP) || ||	TRUE	igd	NA	NA	NA	NA	NA	NA	NA	6	137959235	0.0252	27432	3.68e-11	ieu-a-32	Ulcerative colitis || id:ieu-a-32	TRUE	reported	igd	2	TRUE
rs7282490	A	G	A	G	-0.139699	-0.0117	0.603618	0.6037	FALSE	FALSE	FALSE	ebi-a-GCST90007526	21	45615741	0.0075	256523	0.1198	Low hand grip strength (60 years and older) (EWGSOP) || id:ebi-a-GCST90007526	Low hand grip strength (60 years and older) (EWGSOP)	Low hand grip strength (60 years and older) (EWGSOP) || ||	TRUE	igd	NA	NA	NA	NA	NA	NA	NA	21	45615741	0.0214	27432	7.08e-11	ieu-a-32	Ulcerative colitis || id:ieu-a-32	TRUE	reported	igd	2	TRUE
rs7523335	A	G	A	G	-0.170397	0.0037	0.176698	0.1871	FALSE	FALSE	FALSE	ebi-a-GCST90007526	1	8180210	0.0094	256523	0.6947	Low hand grip strength (60 years and older) (EWGSOP) || id:ebi-a-GCST90007526	Low hand grip strength (60 years and older) (EWGSOP)	Low hand grip strength (60 years and older) (EWGSOP) || ||	TRUE	igd	NA	NA	NA	NA	NA	NA	NA	1	8180210	0.0285	27432	2.29e-09	ieu-a-32	Ulcerative colitis || id:ieu-a-32	TRUE	reported	igd	2	TRUE
rs7752873	T	C	T	C	0.182297	-0.004	0.13681	0.138	FALSE	FALSE	FALSE	ebi-a-GCST90007526	6	106579332	0.0107	256523	0.707801	Low hand grip strength (60 years and older) (EWGSOP) || id:ebi-a-GCST90007526	Low hand grip strength (60 years and older) (EWGSOP)	Low hand grip strength (60 years and older) (EWGSOP) || ||	TRUE	igd	NA	NA	NA	NA	NA	NA	NA	6	106579332	0.0303	27432	1.83e-09	ieu-a-32	Ulcerative colitis || id:ieu-a-32	TRUE	reported	igd	2	TRUE
rs7911680	C	A	C	A	-0.1718	-0.003	0.490094	0.515	FALSE	FALSE	FALSE	ebi-a-GCST90007526	10	101293468	0.0074	256523	0.679201	Low hand grip strength (60 years and older) (EWGSOP) || id:ebi-a-GCST90007526	Low hand grip strength (60 years and older) (EWGSOP)	Low hand grip strength (60 years and older) (EWGSOP) || ||	TRUE	igd	NA	NA	NA	NA	NA	NA	NA	10	101293468	0.0213	27432	8.27e-16	ieu-a-32	Ulcerative colitis || id:ieu-a-32	TRUE	reported	igd	2	TRUE
rs9823546	A	T	A	T	0.176899	0.0078	0.310414	0.2908	FALSE	TRUE	FALSE	ebi-a-GCST90007526	3	49705512	0.0081	256523	0.3328	Low hand grip strength (60 years and older) (EWGSOP) || id:ebi-a-GCST90007526	Low hand grip strength (60 years and older) (EWGSOP)	Low hand grip strength (60 years and older) (EWGSOP) || ||	TRUE	igd	NA	NA	NA	NA	NA	NA	NA	3	49705512	0.0223	27432	2.29e-15	ieu-a-32	Ulcerative colitis || id:ieu-a-32	TRUE	reported	igd	2	TRUE
rs989960	T	C	T	C	-0.129096	0.0042	0.424904	0.4258	FALSE	FALSE	FALSE	ebi-a-GCST90007526	7	107445727	0.0074	256523	0.5682	Low hand grip strength (60 years and older) (EWGSOP) || id:ebi-a-GCST90007526	Low hand grip strength (60 years and older) (EWGSOP)	Low hand grip strength (60 years and older) (EWGSOP) || ||	TRUE	igd	NA	NA	NA	NA	NA	NA	NA	7	107445727	0.0215	27432	1.77e-09	ieu-a-32	Ulcerative colitis || id:ieu-a-32	TRUE	reported	igd	2	TRUE
rs9977672	A	G	A	G	-0.245006	-0.0126	0.251316	0.2612	FALSE	FALSE	FALSE	ebi-a-GCST90007526	21	40463283	0.0085	256523	0.136	Low hand grip strength (60 years and older) (EWGSOP) || id:ebi-a-GCST90007526	Low hand grip strength (60 years and older) (EWGSOP)	Low hand grip strength (60 years and older) (EWGSOP) || ||	TRUE	igd	NA	NA	NA	NA	NA	NA	NA	21	40463283	0.0261	27432	6.21e-21	ieu-a-32	Ulcerative colitis || id:ieu-a-32	TRUE	reported	igd	2	TRUE

## Sheet: Sheet1
SNP	beta.exposure	eaf.exposure	se.exposure	samplesize.exposure	R2	F
rs10182512	0.1608	0.34989	0.0223	27432	0.00189183	51.9913
rs10272963	-0.171904	0.426078	0.0216	27432	0.00230359	63.3334
rs10737481	0.250104	0.556463	0.0216	27432	0.00486361	134.061
rs10917545	-0.185101	0.882174	0.0335	27432	0.0011117	30.5279
rs11209026	-0.561698	0.0589321	0.0517	27432	0.00428452	118.03
rs114152040	0.339603	0.0317179	0.0623	27432	0.00108203	29.7122
rs12612675	0.122902	0.402826	0.0219	27432	0.00114676	31.4918
rs12817473	0.190701	0.382176	0.0217	27432	0.00280742	77.2244
rs1359946	0.158302	0.196096	0.0269	27432	0.00126085	34.6287
rs137845	0.118198	0.514874	0.0212	27432	0.00113188	31.0826
rs148844907	1.3413	0.010151	0.1089	27432	0.00549976	151.693
rs1801274	-0.182896	0.483094	0.0217	27432	0.0025829	71.0325
rs1886731	-0.140501	0.480618	0.0221	27432	0.00147122	40.415
rs1887428	-0.176701	0.622856	0.0224	27432	0.00226329	62.2229
rs2212434	0.141899	0.459604	0.0213	27432	0.00161525	44.378
rs254559	0.124304	0.404112	0.0215	27432	0.00121705	33.4242
rs28383456	-0.337307	0.334505	0.0256	27432	0.00628888	173.596
rs3024493	0.236297	0.168128	0.0276	27432	0.00266491	73.2937
rs35730213	-0.167	0.266634	0.0245	27432	0.00169086	46.4589
rs3829111	0.156303	0.416668	0.0214	27432	0.00194091	53.3428
rs4574921	0.150599	0.740842	0.0256	27432	0.00125997	34.6045
rs4676410	0.207802	0.197128	0.0284	27432	0.00194786	53.5342
rs483905	0.128903	0.294334	0.0228	27432	0.00116384	31.9613
rs484356	-0.134199	0.32765	0.0228	27432	0.00126131	34.6415
rs56167332	0.151596	0.34162	0.0231	27432	0.00156752	43.0645
rs6017342	0.191306	0.537652	0.024	27432	0.00231085	63.5335
rs6062496	0.158498	0.572636	0.0224	27432	0.00182181	50.0633
rs6933404	0.166799	0.21562	0.0252	27432	0.00159454	43.8081
rs7282490	-0.139699	0.603618	0.0214	27432	0.00155106	42.6116
rs7523335	-0.170397	0.176698	0.0285	27432	0.0013014	35.7439
rs7752873	0.182297	0.13681	0.0303	27432	0.00131778	36.1945
rs7911680	-0.1718	0.490094	0.0213	27432	0.00236592	65.0512
rs9823546	0.176899	0.310414	0.0223	27432	0.0022887	62.923
rs989960	-0.129096	0.424904	0.0215	27432	0.00131256	36.051
rs9977672	-0.245006	0.251316	0.0261	27432	0.00320201	88.1132
