# Supplementary material for: Assessing causality between inflammatory bowel diseases with frailty index and sarcopenia: a bidirectional Mendelian randomization study
Source: Eur J Med Res. 2024 Jan 5;29:23. doi: 10.1186/s40001-023-01614-5 (PMC10768401; doi:10.1186/s40001-023-01614-5)
Supplement: Supplementary file 2 — Additional file 2: Table S1. Characteristics of SNPs included in the causative relationship of UC with frailty index. Table S2. Characteristics of SNPs included in the causative relationship of CD with frailty index. Table S3. Characteristics of SNPs included in the causative relationship of UC with sarcopenia. Table S4. Characteristics of SNPs included in the causative relationship of CD with sarcopenia. Table S5. Characteristics of SNPs included in the causative relationship of frailty index with UC. Table S6. Characteristics of SNPs included in the causative relationship of frailty index with CD. Table S7. Characteristics of SNPs included in the causative relationship of sarcopenia with UC. Table S8. Characteristics of SNPs included in the causative relationship of sarcopenia with CD. [file 40001_2023_1614_MOESM2_ESM.zip › Additional file 2/Supplemental Table 2.xls]

## Sheet: dat
SNP	effect_allele.exposure	other_allele.exposure	effect_allele.outcome	other_allele.outcome	beta.exposure	beta.outcome	eaf.exposure	eaf.outcome	remove	palindromic	ambiguous	id.outcome	chr	pos	se.outcome	samplesize.outcome	pval.outcome	outcome	originalname.outcome	outcome.deprecated	mr_keep.outcome	data_source.outcome	proxy.outcome	target_snp.outcome	proxy_snp.outcome	target_a1.outcome	target_a2.outcome	proxy_a1.outcome	proxy_a2.outcome	pos.exposure	samplesize.exposure	pval.exposure	chr.exposure	se.exposure	id.exposure	exposure	mr_keep.exposure	pval_origin.exposure	data_source.exposure	action	mr_keep
rs10761659	G	A	G	A	0.212006	0.0005	0.55269	0.5399	FALSE	FALSE	FALSE	ebi-a-GCST90020053	10	64445564	0.0033	175226	0.8864	Frailty index || id:ebi-a-GCST90020053	Frailty index	Frailty index || ||	TRUE	igd	NA	NA	NA	NA	NA	NA	NA	64445564	20883	3.42e-19	10	0.0237	ieu-a-30	Crohn's disease || id:ieu-a-30	TRUE	reported	igd	2	TRUE
rs11209026	A	G	A	G	-0.995199	-0.0039	0.0563213	0.0663	FALSE	FALSE	FALSE	ebi-a-GCST90020053	1	67705958	0.0066	175226	0.5595	Frailty index || id:ebi-a-GCST90020053	Frailty index	Frailty index || ||	TRUE	igd	NA	NA	NA	NA	NA	NA	NA	67705958	20883	1.05e-54	1	0.0639	ieu-a-30	Crohn's disease || id:ieu-a-30	TRUE	reported	igd	2	TRUE
rs11236797	A	C	A	C	0.181104	0.0074	0.473264	0.45	FALSE	FALSE	FALSE	ebi-a-GCST90020053	11	76299649	0.0033	175226	0.0270097	Frailty index || id:ebi-a-GCST90020053	Frailty index	Frailty index || ||	TRUE	igd	NA	NA	NA	NA	NA	NA	NA	76299649	20883	4.85e-15	11	0.0231	ieu-a-30	Crohn's disease || id:ieu-a-30	TRUE	reported	igd	2	TRUE
rs112401990	A	G	A	G	0.132203	0.0041	0.373412	0.3422	FALSE	FALSE	FALSE	ebi-a-GCST90020053	2	61199327	0.0035	175226	0.2341	Frailty index || id:ebi-a-GCST90020053	Frailty index	Frailty index || ||	TRUE	igd	NA	NA	NA	NA	NA	NA	NA	61199327	20883	2.35e-08	2	0.0237	ieu-a-30	Crohn's disease || id:ieu-a-30	TRUE	reported	igd	2	TRUE
rs114607072	T	G	T	G	0.441797	0.0103	0.0402795	0.0388	FALSE	FALSE	FALSE	ebi-a-GCST90020053	6	31351940	0.0086	175226	0.2274	Frailty index || id:ebi-a-GCST90020053	Frailty index	Frailty index || ||	TRUE	igd	NA	NA	NA	NA	NA	NA	NA	31351940	20883	2.2e-12	6	0.0629	ieu-a-30	Crohn's disease || id:ieu-a-30	TRUE	reported	igd	2	TRUE
rs11564236	T	A	T	A	0.519093	0.0094	0.034419	0.0165	FALSE	TRUE	FALSE	ebi-a-GCST90020053	12	40828306	0.013	175226	0.4671	Frailty index || id:ebi-a-GCST90020053	Frailty index	Frailty index || ||	TRUE	igd	NA	NA	NA	NA	NA	NA	NA	40828306	20883	2.85e-18	12	0.0595	ieu-a-30	Crohn's disease || id:ieu-a-30	TRUE	reported	igd	2	TRUE
rs12194825	A	T	A	T	-0.171904	0.0025	0.18587	0.1869	FALSE	TRUE	FALSE	ebi-a-GCST90020053	6	20835260	0.0042	175226	0.549	Frailty index || id:ebi-a-GCST90020053	Frailty index	Frailty index || ||	TRUE	igd	NA	NA	NA	NA	NA	NA	NA	20835260	20883	8e-09	6	0.0298	ieu-a-30	Crohn's disease || id:ieu-a-30	TRUE	reported	igd	2	TRUE
rs1250573	A	G	A	G	-0.170895	0.0013	0.287447	0.3335	FALSE	FALSE	FALSE	ebi-a-GCST90020053	10	81042475	0.0035	175226	0.7083	Frailty index || id:ebi-a-GCST90020053	Frailty index	Frailty index || ||	TRUE	igd	NA	NA	NA	NA	NA	NA	NA	81042475	20883	9.01e-11	10	0.0264	ieu-a-30	Crohn's disease || id:ieu-a-30	TRUE	reported	igd	2	TRUE
rs12717899	T	G	T	G	0.159198	0.0016	0.793845	0.7831	FALSE	FALSE	FALSE	ebi-a-GCST90020053	5	141482341	0.004	175226	0.6891	Frailty index || id:ebi-a-GCST90020053	Frailty index	Frailty index || ||	TRUE	igd	NA	NA	NA	NA	NA	NA	NA	141482341	20883	3.59e-08	5	0.0289	ieu-a-30	Crohn's disease || id:ieu-a-30	TRUE	reported	igd	2	TRUE
rs1297271	T	C	T	C	-0.154901	-0.009	0.429877	0.444	FALSE	FALSE	FALSE	ebi-a-GCST90020053	21	16823163	0.0033	175226	0.00685299	Frailty index || id:ebi-a-GCST90020053	Frailty index	Frailty index || ||	TRUE	igd	NA	NA	NA	NA	NA	NA	NA	16823163	20883	6.28e-11	21	0.0237	ieu-a-30	Crohn's disease || id:ieu-a-30	TRUE	reported	igd	2	TRUE
rs1332099	C	T	C	T	-0.211597	-0.0002	0.515025	0.537	FALSE	FALSE	FALSE	ebi-a-GCST90020053	10	101298451	0.0033	175226	0.964	Frailty index || id:ebi-a-GCST90020053	Frailty index	Frailty index || ||	TRUE	igd	NA	NA	NA	NA	NA	NA	NA	101298451	20883	4.36e-20	10	0.0231	ieu-a-30	Crohn's disease || id:ieu-a-30	TRUE	reported	igd	2	TRUE
rs140054334	T	C	T	C	0.349797	-0.0182	0.038307	0.0173	FALSE	FALSE	FALSE	ebi-a-GCST90020053	6	31639845	0.0127	175226	0.152	Frailty index || id:ebi-a-GCST90020053	Frailty index	Frailty index || ||	TRUE	igd	TRUE	rs140054334	rs11758242	T	C	A	C	31587042	20883	2.57e-08	6	0.0628	ieu-a-30	Crohn's disease || id:ieu-a-30	TRUE	reported	igd	2	TRUE
rs1456896	T	C	T	C	0.139301	0.0056	0.697556	0.6686	FALSE	FALSE	FALSE	ebi-a-GCST90020053	7	50304461	0.0035	175226	0.1094	Frailty index || id:ebi-a-GCST90020053	Frailty index	Frailty index || ||	TRUE	igd	NA	NA	NA	NA	NA	NA	NA	50304461	20883	2.9e-08	7	0.0251	ieu-a-30	Crohn's disease || id:ieu-a-30	TRUE	reported	igd	2	TRUE
rs147018773	T	C	T	C	0.321699	-0.0031	0.0966978	0.0754	FALSE	FALSE	FALSE	ebi-a-GCST90020053	5	150245710	0.0062	175226	0.6207	Frailty index || id:ebi-a-GCST90020053	Frailty index	Frailty index || ||	TRUE	igd	TRUE	rs147018773	rs10051412	T	C	T	C	150238521	20883	8.89e-18	5	0.0375	ieu-a-30	Crohn's disease || id:ieu-a-30	TRUE	reported	igd	2	TRUE
rs147684209	C	T	C	T	0.154901	0.0039	0.369415	0.3987	FALSE	FALSE	FALSE	ebi-a-GCST90020053	16	28870962	0.0034	175226	0.2516	Frailty index || id:ebi-a-GCST90020053	Frailty index	Frailty index || ||	TRUE	igd	TRUE	rs147684209	rs12446589	C	T	A	G	28867061	20883	2.34e-10	16	0.0244	ieu-a-30	Crohn's disease || id:ieu-a-30	TRUE	reported	igd	2	TRUE
rs151314883	A	G	A	G	-0.223994	-0.0022	0.157585	0.1577	FALSE	FALSE	FALSE	ebi-a-GCST90020053	22	39735087	0.0046	175226	0.6356	Frailty index || id:ebi-a-GCST90020053	Frailty index	Frailty index || ||	TRUE	igd	NA	NA	NA	NA	NA	NA	NA	39735087	20883	7.12e-12	22	0.0327	ieu-a-30	Crohn's disease || id:ieu-a-30	TRUE	reported	igd	2	TRUE
rs1887428	C	G	C	G	-0.168099	-0.0028	0.623303	0.6248	FALSE	TRUE	FALSE	ebi-a-GCST90020053	9	4984530	0.0035	175226	0.4247	Frailty index || id:ebi-a-GCST90020053	Frailty index	Frailty index || ||	TRUE	igd	NA	NA	NA	NA	NA	NA	NA	4984530	20883	4.22e-12	9	0.0243	ieu-a-30	Crohn's disease || id:ieu-a-30	TRUE	reported	igd	2	TRUE
rs1932990	T	C	T	C	0.152901	0.0044	0.253841	0.2109	FALSE	FALSE	FALSE	ebi-a-GCST90020053	13	44460242	0.0041	175226	0.2736	Frailty index || id:ebi-a-GCST90020053	Frailty index	Frailty index || ||	TRUE	igd	NA	NA	NA	NA	NA	NA	NA	44460242	20883	6.02e-09	13	0.0263	ieu-a-30	Crohn's disease || id:ieu-a-30	TRUE	reported	igd	2	TRUE
rs2076756	G	A	G	A	0.399806	0.0008	0.283672	0.2483	FALSE	FALSE	FALSE	ebi-a-GCST90020053	16	50756881	0.0038	175226	0.8248	Frailty index || id:ebi-a-GCST90020053	Frailty index	Frailty index || ||	TRUE	igd	NA	NA	NA	NA	NA	NA	NA	50756881	20883	3.24e-61	16	0.0242	ieu-a-30	Crohn's disease || id:ieu-a-30	TRUE	reported	igd	2	TRUE
rs2129944	G	T	G	T	-0.1562	-0.0082	0.291299	0.1211	FALSE	FALSE	FALSE	ebi-a-GCST90020053	19	10516198	0.0055	175226	0.1348	Frailty index || id:ebi-a-GCST90020053	Frailty index	Frailty index || ||	TRUE	igd	NA	NA	NA	NA	NA	NA	NA	10516198	20883	7.81e-09	19	0.0271	ieu-a-30	Crohn's disease || id:ieu-a-30	TRUE	reported	igd	2	TRUE
rs2505640	G	A	G	A	-0.145701	0.0001	0.643588	0.6543	FALSE	FALSE	FALSE	ebi-a-GCST90020053	10	35459497	0.0035	175226	0.9854	Frailty index || id:ebi-a-GCST90020053	Frailty index	Frailty index || ||	TRUE	igd	NA	NA	NA	NA	NA	NA	NA	35459497	20883	7.61e-10	10	0.0237	ieu-a-30	Crohn's disease || id:ieu-a-30	TRUE	reported	igd	2	TRUE
rs281379	A	G	A	G	0.139797	0.009	0.489275	0.5218	FALSE	FALSE	FALSE	ebi-a-GCST90020053	19	49214274	0.0033	175226	0.00671197	Frailty index || id:ebi-a-GCST90020053	Frailty index	Frailty index || ||	TRUE	igd	NA	NA	NA	NA	NA	NA	NA	49214274	20883	4.26e-09	19	0.0238	ieu-a-30	Crohn's disease || id:ieu-a-30	TRUE	reported	igd	2	TRUE
rs28701841	A	G	A	G	0.224303	-0.0033	0.116563	0.1022	FALSE	FALSE	FALSE	ebi-a-GCST90020053	6	106530330	0.0056	175226	0.5501	Frailty index || id:ebi-a-GCST90020053	Frailty index	Frailty index || ||	TRUE	igd	NA	NA	NA	NA	NA	NA	NA	106530330	20883	1.85e-09	6	0.0373	ieu-a-30	Crohn's disease || id:ieu-a-30	TRUE	reported	igd	2	TRUE
rs3024505	A	G	A	G	0.177903	0.0086	0.16156	0.1532	FALSE	FALSE	FALSE	ebi-a-GCST90020053	1	206939904	0.0046	175226	0.0602102	Frailty index || id:ebi-a-GCST90020053	Frailty index	Frailty index || ||	TRUE	igd	NA	NA	NA	NA	NA	NA	NA	206939904	20883	3.9e-09	1	0.0302	ieu-a-30	Crohn's disease || id:ieu-a-30	TRUE	reported	igd	2	TRUE
rs3091315	G	A	G	A	-0.179501	-0.0048	0.265588	0.275	FALSE	FALSE	FALSE	ebi-a-GCST90020053	17	32593665	0.0037	175226	0.1894	Frailty index || id:ebi-a-GCST90020053	Frailty index	Frailty index || ||	TRUE	igd	NA	NA	NA	NA	NA	NA	NA	32593665	20883	9.52e-12	17	0.0263	ieu-a-30	Crohn's disease || id:ieu-a-30	TRUE	reported	igd	2	TRUE
rs3810936	C	T	C	T	0.207799	0.0087	0.698408	0.6843	FALSE	FALSE	FALSE	ebi-a-GCST90020053	9	117552885	0.0036	175226	0.0146501	Frailty index || id:ebi-a-GCST90020053	Frailty index	Frailty index || ||	TRUE	igd	NA	NA	NA	NA	NA	NA	NA	117552885	20883	2.46e-15	9	0.0263	ieu-a-30	Crohn's disease || id:ieu-a-30	TRUE	reported	igd	2	TRUE
rs4077515	T	C	T	C	0.215901	0.004	0.419834	0.4328	FALSE	FALSE	FALSE	ebi-a-GCST90020053	9	139266496	0.0033	175226	0.2348	Frailty index || id:ebi-a-GCST90020053	Frailty index	Frailty index || ||	TRUE	igd	NA	NA	NA	NA	NA	NA	NA	139266496	20883	4.37e-20	9	0.0235	ieu-a-30	Crohn's disease || id:ieu-a-30	TRUE	reported	igd	2	TRUE
rs444210	G	A	G	A	0.163402	0.0087	0.546838	0.544	FALSE	FALSE	FALSE	ebi-a-GCST90020053	6	167390242	0.0033	175226	0.00860201	Frailty index || id:ebi-a-GCST90020053	Frailty index	Frailty index || ||	TRUE	igd	NA	NA	NA	NA	NA	NA	NA	167390242	20883	1.02e-12	6	0.0229	ieu-a-30	Crohn's disease || id:ieu-a-30	TRUE	reported	igd	2	TRUE
rs4851586	C	T	C	T	-0.168899	0.0022	0.759729	0.7735	FALSE	FALSE	FALSE	ebi-a-GCST90020053	2	103064264	0.0039	175226	0.5825	Frailty index || id:ebi-a-GCST90020053	Frailty index	Frailty index || ||	TRUE	igd	NA	NA	NA	NA	NA	NA	NA	103064264	20883	9.94e-11	2	0.0261	ieu-a-30	Crohn's disease || id:ieu-a-30	TRUE	reported	igd	2	TRUE
rs4902642	A	G	A	G	-0.129198	0.0014	0.409159	0.4172	FALSE	FALSE	FALSE	ebi-a-GCST90020053	14	69210199	0.0033	175226	0.668299	Frailty index || id:ebi-a-GCST90020053	Frailty index	Frailty index || ||	TRUE	igd	NA	NA	NA	NA	NA	NA	NA	69210199	20883	4.34e-08	14	0.0236	ieu-a-30	Crohn's disease || id:ieu-a-30	TRUE	reported	igd	2	TRUE
rs4921497	G	C	G	C	0.160298	-0.0032	0.329415	0.3319	FALSE	TRUE	FALSE	ebi-a-GCST90020053	5	158848253	0.0035	175226	0.3637	Frailty index || id:ebi-a-GCST90020053	Frailty index	Frailty index || ||	TRUE	igd	NA	NA	NA	NA	NA	NA	NA	158848253	20883	5.49e-11	5	0.0244	ieu-a-30	Crohn's disease || id:ieu-a-30	TRUE	reported	igd	2	TRUE
rs56062135	T	C	T	C	0.193097	0.0091	0.234271	0.2368	FALSE	FALSE	FALSE	ebi-a-GCST90020053	15	67455630	0.0039	175226	0.0199402	Frailty index || id:ebi-a-GCST90020053	Frailty index	Frailty index || ||	TRUE	igd	NA	NA	NA	NA	NA	NA	NA	67455630	20883	7.45e-13	15	0.0269	ieu-a-30	Crohn's disease || id:ieu-a-30	TRUE	reported	igd	2	TRUE
rs6588243	C	A	C	A	0.131704	0.0002	0.589982	0.5735	FALSE	FALSE	FALSE	ebi-a-GCST90020053	1	67603383	0.0033	175226	0.9483	Frailty index || id:ebi-a-GCST90020053	Frailty index	Frailty index || ||	TRUE	igd	NA	NA	NA	NA	NA	NA	NA	67603383	20883	1.78e-08	1	0.0234	ieu-a-30	Crohn's disease || id:ieu-a-30	TRUE	reported	igd	2	TRUE
rs6704109	T	C	T	C	0.202002	0.0003	0.256123	0.2417	FALSE	FALSE	FALSE	ebi-a-GCST90020053	1	172857050	0.0039	175226	0.9404	Frailty index || id:ebi-a-GCST90020053	Frailty index	Frailty index || ||	TRUE	igd	NA	NA	NA	NA	NA	NA	NA	172857050	20883	2.77e-15	1	0.0256	ieu-a-30	Crohn's disease || id:ieu-a-30	TRUE	reported	igd	2	TRUE
rs6873866	C	T	C	T	-0.168096	-0.0069	0.534873	0.5636	FALSE	FALSE	FALSE	ebi-a-GCST90020053	5	96249648	0.0033	175226	0.0387498	Frailty index || id:ebi-a-GCST90020053	Frailty index	Frailty index || ||	TRUE	igd	TRUE	rs6873866	rs2859491	T	C	T	C	96247810	20883	2.06e-12	5	0.0239	ieu-a-30	Crohn's disease || id:ieu-a-30	TRUE	reported	igd	2	TRUE
rs697693	A	G	A	G	0.172296	-0.0056	0.201415	0.1926	FALSE	FALSE	FALSE	ebi-a-GCST90020053	1	7886424	0.0042	175226	0.1811	Frailty index || id:ebi-a-GCST90020053	Frailty index	Frailty index || ||	TRUE	igd	NA	NA	NA	NA	NA	NA	NA	7886424	20883	8.36e-10	1	0.0281	ieu-a-30	Crohn's disease || id:ieu-a-30	TRUE	reported	igd	2	TRUE
rs7276302	G	A	G	A	-0.171598	-0.0004	0.608306	0.606	FALSE	FALSE	FALSE	ebi-a-GCST90020053	21	45615023	0.0034	175226	0.9003	Frailty index || id:ebi-a-GCST90020053	Frailty index	Frailty index || ||	TRUE	igd	TRUE	rs7276302	rs2838519	A	G	G	A	45614159	20883	1.23e-13	21	0.0231	ieu-a-30	Crohn's disease || id:ieu-a-30	TRUE	reported	igd	2	TRUE
rs72798422	C	T	C	T	0.590392	0.0064	0.047701	0.0323	FALSE	FALSE	FALSE	ebi-a-GCST90020053	16	50866917	0.0094	175226	0.4975	Frailty index || id:ebi-a-GCST90020053	Frailty index	Frailty index || ||	TRUE	igd	NA	NA	NA	NA	NA	NA	NA	50866917	20883	3.19e-31	16	0.0508	ieu-a-30	Crohn's disease || id:ieu-a-30	TRUE	reported	igd	2	TRUE
rs744166	G	A	G	A	-0.129299	0.0073	0.408159	0.4249	FALSE	FALSE	FALSE	ebi-a-GCST90020053	17	40514201	0.0033	175226	0.0289901	Frailty index || id:ebi-a-GCST90020053	Frailty index	Frailty index || ||	TRUE	igd	NA	NA	NA	NA	NA	NA	NA	40514201	20883	2.92e-08	17	0.0233	ieu-a-30	Crohn's disease || id:ieu-a-30	TRUE	reported	igd	2	TRUE
rs7543234	T	C	T	C	0.155498	0.0046	0.238986	0.262	FALSE	FALSE	FALSE	ebi-a-GCST90020053	1	155255837	0.0037	175226	0.2159	Frailty index || id:ebi-a-GCST90020053	Frailty index	Frailty index || ||	TRUE	igd	TRUE	rs7543234	rs11264352	T	C	C	T	155253308	20883	6.1e-09	1	0.0267	ieu-a-30	Crohn's disease || id:ieu-a-30	TRUE	reported	igd	2	TRUE
rs7713270	T	C	T	C	0.296602	0.0037	0.623824	0.6073	FALSE	FALSE	FALSE	ebi-a-GCST90020053	5	40440063	0.0034	175226	0.2709	Frailty index || id:ebi-a-GCST90020053	Frailty index	Frailty index || ||	TRUE	igd	NA	NA	NA	NA	NA	NA	NA	40440063	20883	6.97e-35	5	0.0241	ieu-a-30	Crohn's disease || id:ieu-a-30	TRUE	reported	igd	2	TRUE
rs78487399	C	G	C	G	0.2259	0.0005	0.100704	0.0981	FALSE	TRUE	FALSE	ebi-a-GCST90020053	2	43809347	0.0056	175226	0.9279	Frailty index || id:ebi-a-GCST90020053	Frailty index	Frailty index || ||	TRUE	igd	NA	NA	NA	NA	NA	NA	NA	43809347	20883	1.03e-09	2	0.037	ieu-a-30	Crohn's disease || id:ieu-a-30	TRUE	reported	igd	2	TRUE
rs80262450	A	G	A	G	0.283102	0.0054	0.112701	0.1216	FALSE	FALSE	FALSE	ebi-a-GCST90020053	18	12818922	0.0051	175226	0.2846	Frailty index || id:ebi-a-GCST90020053	Frailty index	Frailty index || ||	TRUE	igd	NA	NA	NA	NA	NA	NA	NA	12818922	20883	1.08e-15	18	0.0353	ieu-a-30	Crohn's disease || id:ieu-a-30	TRUE	reported	igd	2	TRUE
rs8137950	C	T	C	T	0.173996	0.001	0.199556	0.1917	FALSE	FALSE	FALSE	ebi-a-GCST90020053	22	21970810	0.0042	175226	0.8104	Frailty index || id:ebi-a-GCST90020053	Frailty index	Frailty index || ||	TRUE	igd	TRUE	rs8137950	rs4821114	C	T	C	G	21969640	20883	1.17e-09	22	0.0286	ieu-a-30	Crohn's disease || id:ieu-a-30	TRUE	reported	igd	2	TRUE
rs8178977	C	G	C	G	0.1928	0.0066	0.238841	0.2346	FALSE	TRUE	FALSE	ebi-a-GCST90020053	19	1106477	0.0039	175226	0.0911507	Frailty index || id:ebi-a-GCST90020053	Frailty index	Frailty index || ||	TRUE	igd	NA	NA	NA	NA	NA	NA	NA	1106477	20883	2.06e-12	19	0.0274	ieu-a-30	Crohn's disease || id:ieu-a-30	TRUE	reported	igd	2	TRUE
rs907092	A	G	A	G	0.130396	-0.0027	0.471412	0.4797	FALSE	FALSE	FALSE	ebi-a-GCST90020053	17	37922259	0.0033	175226	0.4239	Frailty index || id:ebi-a-GCST90020053	Frailty index	Frailty index || ||	TRUE	igd	NA	NA	NA	NA	NA	NA	NA	37922259	20883	1.01e-08	17	0.0228	ieu-a-30	Crohn's disease || id:ieu-a-30	TRUE	reported	igd	2	TRUE
rs921720	G	A	G	A	0.162895	0.0041	0.618841	0.6256	FALSE	FALSE	FALSE	ebi-a-GCST90020053	8	126534671	0.0034	175226	0.235	Frailty index || id:ebi-a-GCST90020053	Frailty index	Frailty index || ||	TRUE	igd	NA	NA	NA	NA	NA	NA	NA	126534671	20883	6.4e-12	8	0.0237	ieu-a-30	Crohn's disease || id:ieu-a-30	TRUE	reported	igd	2	TRUE

## Sheet: Sheet1
SNP	beta.exposure	eaf.exposure	se.exposure	samplesize.exposure	R2	F
rs10761659	0.212006	0.55269	0.0237	20883	0.00381721	80.0125
rs11209026	-0.995199	0.0563213	0.0639	20883	0.0114818	242.536
rs11236797	0.181104	0.473264	0.0231	20883	0.00293469	61.4597
rs112401990	0.132203	0.373412	0.0237	20883	0.00148781	31.1132
rs114607072	0.441797	0.0402795	0.0629	20883	0.00235682	49.329
rs11564236	0.519093	0.034419	0.0595	20883	0.00363148	76.1053
rs12194825	-0.171904	0.18587	0.0298	20883	0.00159094	33.2735
rs1250573	-0.170895	0.287447	0.0264	20883	0.00200257	41.8995
rs12717899	0.159198	0.793845	0.0289	20883	0.00145096	30.3416
rs1297271	-0.154901	0.429877	0.0237	20883	0.00204142	42.714
rs1332099	-0.211597	0.515025	0.0231	20883	0.00400185	83.8984
rs140054334	0.349797	0.038307	0.0628	20883	0.00148346	31.0221
rs1456896	0.139301	0.697556	0.0251	20883	0.00147275	30.7978
rs147018773	0.321699	0.0966978	0.0375	20883	0.00351169	73.586
rs147684209	0.154901	0.369415	0.0244	20883	0.00192619	40.2983
rs151314883	-0.223994	0.157585	0.0327	20883	0.00224187	46.9176
rs1887428	-0.168099	0.623303	0.0243	20883	0.00228629	47.8494
rs1932990	0.152901	0.253841	0.0263	20883	0.0016159	33.7962
rs2076756	0.399806	0.283672	0.0242	20883	0.0129014	272.914
rs2129944	-0.1562	0.291299	0.0271	20883	0.00158833	33.2186
rs2505640	-0.145701	0.643588	0.0237	20883	0.00180655	37.7909
rs281379	0.139797	0.489275	0.0238	20883	0.00164942	34.4985
rs28701841	0.224303	0.116563	0.0373	20883	0.00172865	36.1585
rs3024505	0.177903	0.16156	0.0302	20883	0.00165897	34.6985
rs3091315	-0.179501	0.265588	0.0263	20883	0.00222567	46.578
rs3810936	0.207799	0.698408	0.0263	20883	0.00298048	62.4214
rs4077515	0.215901	0.419834	0.0235	20883	0.00402558	84.398
rs444210	0.163402	0.546838	0.0229	20883	0.00243217	50.9099
rs4851586	-0.168899	0.759729	0.0261	20883	0.00200129	41.8728
rs4902642	-0.129198	0.409159	0.0236	20883	0.00143308	29.9672
rs4921497	0.160298	0.329415	0.0244	20883	0.00206247	43.1554
rs56062135	0.193097	0.234271	0.0269	20883	0.00246141	51.5234
rs6588243	0.131704	0.589982	0.0234	20883	0.00151466	31.6756
rs6704109	0.202002	0.256123	0.0256	20883	0.00297266	62.2572
rs6873866	-0.168096	0.534873	0.0239	20883	0.00236319	49.4626
rs697693	0.172296	0.201415	0.0281	20883	0.00179706	37.5921
rs7276302	-0.171598	0.608306	0.0231	20883	0.00263549	55.1771
rs72798422	0.590392	0.047701	0.0508	20883	0.0064263	135.055
rs744166	-0.129299	0.408159	0.0233	20883	0.00147247	30.7919
rs7543234	0.155498	0.238986	0.0267	20883	0.00162155	33.9145
rs7713270	0.296602	0.623824	0.0241	20883	0.00720083	151.451
rs78487399	0.2259	0.100704	0.037	20883	0.00178181	37.2724
rs80262450	0.283102	0.112701	0.0353	20883	0.00307049	64.3124
rs8137950	0.173996	0.199556	0.0286	20883	0.00176923	37.0088
rs8178977	0.1928	0.238841	0.0274	20883	0.00236533	49.5075
rs907092	0.130396	0.471412	0.0228	20883	0.00156382	32.7052
rs921720	0.162895	0.618841	0.0237	20883	0.00225707	47.2364
