# Supplementary material for: Assessing causality between inflammatory bowel diseases with frailty index and sarcopenia: a bidirectional Mendelian randomization study
Source: Eur J Med Res. 2024 Jan 5;29:23. doi: 10.1186/s40001-023-01614-5 (PMC10768401; doi:10.1186/s40001-023-01614-5)
Supplement: Supplementary file 2 — Additional file 2: Table S1. Characteristics of SNPs included in the causative relationship of UC with frailty index. Table S2. Characteristics of SNPs included in the causative relationship of CD with frailty index. Table S3. Characteristics of SNPs included in the causative relationship of UC with sarcopenia. Table S4. Characteristics of SNPs included in the causative relationship of CD with sarcopenia. Table S5. Characteristics of SNPs included in the causative relationship of frailty index with UC. Table S6. Characteristics of SNPs included in the causative relationship of frailty index with CD. Table S7. Characteristics of SNPs included in the causative relationship of sarcopenia with UC. Table S8. Characteristics of SNPs included in the causative relationship of sarcopenia with CD. [file 40001_2023_1614_MOESM2_ESM.zip › Additional file 2/Supplemental Table 6.xls]

## Sheet: Sheet2
SNP	effect_allele.exposure	other_allele.exposure	effect_allele.outcome	other_allele.outcome	beta.exposure	beta.outcome	eaf.exposure	eaf.outcome	remove	palindromic	ambiguous	id.outcome	chr	pos	se.outcome	samplesize.outcome	pval.outcome	outcome	originalname.outcome	outcome.deprecated	mr_keep.outcome	data_source.outcome	chr.exposure	pos.exposure	se.exposure	pval.exposure	samplesize.exposure	id.exposure	exposure	mr_keep.exposure	pval_origin.exposure	data_source.exposure	action	mr_keep
rs10891490	C	T	C	T	-0.0188	0.0318003	0.5915	0.591856	FALSE	FALSE	FALSE	ieu-a-30	11	112885527	0.0233	20883	0.1734	Crohn's disease || id:ieu-a-30	Crohn's disease	Crohn's disease || ||	TRUE	igd	11	112885527	0.0034	2e-08	175226	ebi-a-GCST90020053	|| id:ebi-a-GCST90020053	TRUE	reported	igd	2	TRUE
rs10932334	T	C	T	C	0.0169	0.00420116	0.5162	0.488715	FALSE	FALSE	FALSE	ieu-a-30	2	211341349	0.0227	20883	0.8526	Crohn's disease || id:ieu-a-30	Crohn's disease	Crohn's disease || ||	TRUE	igd	2	211341349	0.0033	2.8e-07	175226	ebi-a-GCST90020053	|| id:ebi-a-GCST90020053	TRUE	reported	igd	2	TRUE
rs11245450	A	G	A	G	-0.0171	0.0101978	0.4251	0.413285	FALSE	FALSE	FALSE	ieu-a-30	10	126658075	0.0238	20883	0.668399	Crohn's disease || id:ieu-a-30	Crohn's disease	Crohn's disease || ||	TRUE	igd	10	126658075	0.0034	4.2e-07	175226	ebi-a-GCST90020053	|| id:ebi-a-GCST90020053	TRUE	reported	igd	2	TRUE
rs11872713	T	C	T	C	-0.0244	-0.0484972	0.1554	0.155574	FALSE	FALSE	FALSE	ieu-a-30	18	50547541	0.0314	20883	0.1231	Crohn's disease || id:ieu-a-30	Crohn's disease	Crohn's disease || ||	TRUE	igd	18	50547541	0.0046	8.92e-08	175226	ebi-a-GCST90020053	|| id:ebi-a-GCST90020053	TRUE	reported	igd	2	TRUE
rs11951033	T	C	T	C	-0.0181	0.0336959	0.3505	0.347426	FALSE	FALSE	FALSE	ieu-a-30	5	151505642	0.0241	20883	0.1622	Crohn's disease || id:ieu-a-30	Crohn's disease	Crohn's disease || ||	TRUE	igd	5	151505642	0.0035	2.32e-07	175226	ebi-a-GCST90020053	|| id:ebi-a-GCST90020053	TRUE	reported	igd	2	TRUE
rs12131852	G	C	G	C	-0.0188	-0.040902	0.289	0.306144	FALSE	TRUE	FALSE	ieu-a-30	1	214433323	0.0257	20883	0.1108	Crohn's disease || id:ieu-a-30	Crohn's disease	Crohn's disease || ||	TRUE	igd	1	214433323	0.0037	2.66e-07	175226	ebi-a-GCST90020053	|| id:ebi-a-GCST90020053	TRUE	reported	igd	2	TRUE
rs12667221	A	C	A	C	-0.0174	-0.00500249	0.5543	0.499285	FALSE	FALSE	FALSE	ieu-a-30	7	115006628	0.0242	20883	0.8369	Crohn's disease || id:ieu-a-30	Crohn's disease	Crohn's disease || ||	TRUE	igd	7	115006628	0.0033	1.77e-07	175226	ebi-a-GCST90020053	|| id:ebi-a-GCST90020053	TRUE	reported	igd	2	TRUE
rs12739243	C	T	C	T	-0.0242	-0.0154993	0.2206	0.220859	FALSE	FALSE	FALSE	ieu-a-30	1	210302043	0.0275	20883	0.5713	Crohn's disease || id:ieu-a-30	Crohn's disease	Crohn's disease || ||	TRUE	igd	1	210302043	0.004	1.28e-09	175226	ebi-a-GCST90020053	|| id:ebi-a-GCST90020053	TRUE	reported	igd	2	TRUE
rs1363103	C	T	C	T	-0.0191	0.0292023	0.38	0.386996	FALSE	FALSE	FALSE	ieu-a-30	5	103917837	0.0234	20883	0.2133	Crohn's disease || id:ieu-a-30	Crohn's disease	Crohn's disease || ||	TRUE	igd	5	103917837	0.0034	2.23e-08	175226	ebi-a-GCST90020053	|| id:ebi-a-GCST90020053	TRUE	reported	igd	2	TRUE
rs17144411	T	G	T	G	0.0217	-0.0246001	0.1869	0.17957	FALSE	FALSE	FALSE	ieu-a-30	10	8776296	0.0345	20883	0.4757	Crohn's disease || id:ieu-a-30	Crohn's disease	Crohn's disease || ||	TRUE	igd	10	8776296	0.0042	3.19e-07	175226	ebi-a-GCST90020053	|| id:ebi-a-GCST90020053	TRUE	reported	igd	2	TRUE
rs17379561	T	A	T	A	0.0245	-0.0203025	0.1454	0.130289	FALSE	TRUE	FALSE	ieu-a-30	1	98340139	0.034	20883	0.5508	Crohn's disease || id:ieu-a-30	Crohn's disease	Crohn's disease || ||	TRUE	igd	1	98340139	0.0047	1.9e-07	175226	ebi-a-GCST90020053	|| id:ebi-a-GCST90020053	TRUE	reported	igd	2	TRUE
rs17612102	C	T	C	T	0.0187	0.0194989	0.5933	0.591856	FALSE	FALSE	FALSE	ieu-a-30	15	52264094	0.0231	20883	0.4005	Crohn's disease || id:ieu-a-30	Crohn's disease	Crohn's disease || ||	TRUE	igd	15	52264094	0.0034	2.85e-08	175226	ebi-a-GCST90020053	|| id:ebi-a-GCST90020053	TRUE	reported	igd	2	TRUE
rs2111216	G	A	G	A	0.018	0.0430015	0.5921	0.605137	FALSE	FALSE	FALSE	ieu-a-30	12	110010151	0.0238	20883	0.0710706	Crohn's disease || id:ieu-a-30	Crohn's disease	Crohn's disease || ||	TRUE	igd	12	110010151	0.0034	9.98e-08	175226	ebi-a-GCST90020053	|| id:ebi-a-GCST90020053	TRUE	reported	igd	2	TRUE
rs2396766	A	G	A	G	0.0201	-0.0401035	0.4725	0.432437	FALSE	FALSE	FALSE	ieu-a-30	7	114318071	0.0231	20883	0.0826095	Crohn's disease || id:ieu-a-30	Crohn's disease	Crohn's disease || ||	TRUE	igd	7	114318071	0.0033	1.22e-09	175226	ebi-a-GCST90020053	|| id:ebi-a-GCST90020053	TRUE	reported	igd	2	TRUE
rs28453001	A	G	A	G	-0.0167	0.040902	0.5146	0.526708	FALSE	FALSE	FALSE	ieu-a-30	8	113300930	0.0226	20883	0.0698007	Crohn's disease || id:ieu-a-30	Crohn's disease	Crohn's disease || ||	TRUE	igd	8	113300930	0.0033	4.4e-07	175226	ebi-a-GCST90020053	|| id:ebi-a-GCST90020053	TRUE	reported	igd	2	TRUE
rs34045288	T	C	T	C	0.0179	-0.0252973	0.3357	0.320574	FALSE	FALSE	FALSE	ieu-a-30	6	40369081	0.0244	20883	0.3005	Crohn's disease || id:ieu-a-30	Crohn's disease	Crohn's disease || ||	TRUE	igd	6	40369081	0.0035	3.29e-07	175226	ebi-a-GCST90020053	|| id:ebi-a-GCST90020053	TRUE	reported	igd	2	TRUE
rs34651062	T	G	T	G	0.037	-0.0325025	0.058	0.0624729	FALSE	FALSE	FALSE	ieu-a-30	9	97200498	0.057	20883	0.5682	Crohn's disease || id:ieu-a-30	Crohn's disease	Crohn's disease || ||	TRUE	igd	9	97200498	0.0073	3.41e-07	175226	ebi-a-GCST90020053	|| id:ebi-a-GCST90020053	TRUE	reported	igd	2	TRUE
rs3764416	T	G	T	G	0.0257	-0.0121029	0.8703	0.867574	FALSE	FALSE	FALSE	ieu-a-30	17	28900708	0.0348	20883	0.727601	Crohn's disease || id:ieu-a-30	Crohn's disease	Crohn's disease || ||	TRUE	igd	17	28900708	0.0049	1.95e-07	175226	ebi-a-GCST90020053	|| id:ebi-a-GCST90020053	TRUE	reported	igd	2	TRUE
rs3959554	G	A	G	A	0.0189	0.0212951	0.4177	0.423282	FALSE	FALSE	FALSE	ieu-a-30	15	41443924	0.0233	20883	0.3595	Crohn's disease || id:ieu-a-30	Crohn's disease	Crohn's disease || ||	TRUE	igd	15	41443924	0.0034	1.74e-08	175226	ebi-a-GCST90020053	|| id:ebi-a-GCST90020053	TRUE	reported	igd	2	TRUE
rs4146140	T	C	T	C	-0.0198	0.0411995	0.3811	0.385567	FALSE	FALSE	FALSE	ieu-a-30	10	61885362	0.0236	20883	0.08085	Crohn's disease || id:ieu-a-30	Crohn's disease	Crohn's disease || ||	TRUE	igd	10	61885362	0.0034	6.83e-09	175226	ebi-a-GCST90020053	|| id:ebi-a-GCST90020053	TRUE	reported	igd	2	TRUE
rs4952693	T	C	T	C	-0.0194	-0.0403013	0.3734	0.384574	FALSE	FALSE	FALSE	ieu-a-30	2	44151808	0.0234	20883	0.0846798	Crohn's disease || id:ieu-a-30	Crohn's disease	Crohn's disease || ||	TRUE	igd	2	44151808	0.0034	1.47e-08	175226	ebi-a-GCST90020053	|| id:ebi-a-GCST90020053	TRUE	reported	igd	2	TRUE
rs56040623	T	C	T	C	-0.0239	0.0526968	0.1498	0.165137	FALSE	FALSE	FALSE	ieu-a-30	16	4896913	0.0314	20883	0.0929095	Crohn's disease || id:ieu-a-30	Crohn's disease	Crohn's disease || ||	TRUE	igd	16	4896913	0.0046	2.47e-07	175226	ebi-a-GCST90020053	|| id:ebi-a-GCST90020053	TRUE	reported	igd	2	TRUE
rs56299474	A	C	A	C	0.0241	-0.0643999	0.1733	0.167144	FALSE	FALSE	FALSE	ieu-a-30	8	21992804	0.0383	20883	0.0930808	Crohn's disease || id:ieu-a-30	Crohn's disease	Crohn's disease || ||	TRUE	igd	8	21992804	0.0044	3.94e-08	175226	ebi-a-GCST90020053	|| id:ebi-a-GCST90020053	TRUE	reported	igd	2	TRUE
rs583514	C	T	C	T	0.0199	0.0279983	0.5111	0.518426	FALSE	FALSE	FALSE	ieu-a-30	3	173114167	0.0231	20883	0.2253	Crohn's disease || id:ieu-a-30	Crohn's disease	Crohn's disease || ||	TRUE	igd	3	173114167	0.0033	1.65e-09	175226	ebi-a-GCST90020053	|| id:ebi-a-GCST90020053	TRUE	reported	igd	2	TRUE
rs589292	T	C	T	C	-0.0181	0.0160013	0.3133	0.312285	FALSE	FALSE	FALSE	ieu-a-30	9	127818276	0.0247	20883	0.5157	Crohn's disease || id:ieu-a-30	Crohn's disease	Crohn's disease || ||	TRUE	igd	9	127818276	0.0036	3.89e-07	175226	ebi-a-GCST90020053	|| id:ebi-a-GCST90020053	TRUE	reported	igd	2	TRUE
rs71460103	T	G	T	G	-0.0224	0.0329995	0.1988	0.207996	FALSE	FALSE	FALSE	ieu-a-30	12	75230067	0.0282	20883	0.2417	Crohn's disease || id:ieu-a-30	Crohn's disease	Crohn's disease || ||	TRUE	igd	12	75230067	0.0042	6.87e-08	175226	ebi-a-GCST90020053	|| id:ebi-a-GCST90020053	TRUE	reported	igd	2	TRUE
rs719802	C	T	C	T	-0.0171	0.010697	0.6158	0.62457	FALSE	FALSE	FALSE	ieu-a-30	11	113234679	0.0237	20883	0.6534	Crohn's disease || id:ieu-a-30	Crohn's disease	Crohn's disease || ||	TRUE	igd	11	113234679	0.0034	4.52e-07	175226	ebi-a-GCST90020053	|| id:ebi-a-GCST90020053	TRUE	reported	igd	2	TRUE
rs7603172	A	G	A	G	0.0193	0.0598997	0.3022	0.305137	FALSE	FALSE	FALSE	ieu-a-30	2	208020941	0.025	20883	0.01649	Crohn's disease || id:ieu-a-30	Crohn's disease	Crohn's disease || ||	TRUE	igd	2	208020941	0.0036	7.25e-08	175226	ebi-a-GCST90020053	|| id:ebi-a-GCST90020053	TRUE	reported	igd	2	TRUE
rs7993800	T	C	T	C	-0.0173	0.0358014	0.5668	0.572422	FALSE	FALSE	FALSE	ieu-a-30	13	53810190	0.0232	20883	0.1233	Crohn's disease || id:ieu-a-30	Crohn's disease	Crohn's disease || ||	TRUE	igd	13	53810190	0.0033	2.11e-07	175226	ebi-a-GCST90020053	|| id:ebi-a-GCST90020053	TRUE	reported	igd	2	TRUE
rs8089807	T	C	T	C	-0.0248	-0.023801	0.1866	0.187859	FALSE	FALSE	FALSE	ieu-a-30	18	39322639	0.0298	20883	0.4245	Crohn's disease || id:ieu-a-30	Crohn's disease	Crohn's disease || ||	TRUE	igd	18	39322639	0.0043	6.5e-09	175226	ebi-a-GCST90020053	|| id:ebi-a-GCST90020053	TRUE	reported	igd	2	TRUE
rs8115058	G	A	G	A	-0.0177	-0.0239021	0.374	0.36943	FALSE	FALSE	FALSE	ieu-a-30	20	62432709	0.0244	20883	0.3264	Crohn's disease || id:ieu-a-30	Crohn's disease	Crohn's disease || ||	TRUE	igd	20	62432709	0.0034	2.32e-07	175226	ebi-a-GCST90020053	|| id:ebi-a-GCST90020053	TRUE	reported	igd	2	TRUE
rs82334	C	A	C	A	-0.0223	-0.060201	0.3177	0.305292	FALSE	FALSE	FALSE	ieu-a-30	4	3225371	0.0247	20883	0.0148898	Crohn's disease || id:ieu-a-30	Crohn's disease	Crohn's disease || ||	TRUE	igd	4	3225371	0.0035	3.13e-10	175226	ebi-a-GCST90020053	|| id:ebi-a-GCST90020053	TRUE	reported	igd	2	TRUE
rs9356282	T	C	T	C	0.0213	0.014997	0.2338	0.233	FALSE	FALSE	FALSE	ieu-a-30	6	165249782	0.0272	20883	0.581599	Crohn's disease || id:ieu-a-30	Crohn's disease	Crohn's disease || ||	TRUE	igd	6	165249782	0.0039	5.29e-08	175226	ebi-a-GCST90020053	|| id:ebi-a-GCST90020053	TRUE	reported	igd	2	TRUE
rs9823373	C	T	C	T	0.0203	-0.0385955	0.2413	0.241715	FALSE	FALSE	FALSE	ieu-a-30	3	136167027	0.0268	20883	0.1499	Crohn's disease || id:ieu-a-30	Crohn's disease	Crohn's disease || ||	TRUE	igd	3	136167027	0.0039	1.37e-07	175226	ebi-a-GCST90020053	|| id:ebi-a-GCST90020053	TRUE	reported	igd	2	TRUE
rs9894577	A	G	A	G	0.0179	0.0368043	0.3148	0.328282	FALSE	FALSE	FALSE	ieu-a-30	17	43223292	0.0245	20883	0.134	Crohn's disease || id:ieu-a-30	Crohn's disease	Crohn's disease || ||	TRUE	igd	17	43223292	0.0036	5e-07	175226	ebi-a-GCST90020053	|| id:ebi-a-GCST90020053	TRUE	reported	igd	2	TRUE

## Sheet: Sheet1
SNP	beta.exposure	eaf.exposure	se.exposure	samplesize.exposure	R2	F
rs10891490	-0.0188	0.5915	0.0034	175226	0.000174455	30.574
rs10932334	0.0169	0.5162	0.0033	175226	0.000149652	26.2265
rs11245450	-0.0171	0.4251	0.0034	175226	0.000144335	25.2947
rs11872713	-0.0244	0.1554	0.0046	175226	0.000160545	28.1358
rs11951033	-0.0181	0.3505	0.0035	175226	0.000152601	26.7434
rs12131852	-0.0188	0.289	0.0037	175226	0.000147316	25.8171
rs12667221	-0.0174	0.5543	0.0033	175226	0.000158637	27.8013
rs12739243	-0.0242	0.2206	0.004	175226	0.000208844	36.6021
rs1363103	-0.0191	0.38	0.0034	175226	0.000180066	31.5576
rs17144411	0.0217	0.1869	0.0042	175226	0.00015232	26.6941
rs17379561	0.0245	0.1454	0.0047	175226	0.00015505	27.1726
rs17612102	0.0187	0.5933	0.0034	175226	0.000172604	30.2497
rs2111216	0.018	0.5921	0.0034	175226	0.000159926	28.0274
rs2396766	0.0201	0.4725	0.0033	175226	0.000211677	37.0988
rs28453001	-0.0167	0.5146	0.0033	175226	0.000146131	25.6094
rs34045288	0.0179	0.3357	0.0035	175226	0.000149247	26.1556
rs34651062	0.037	0.058	0.0073	175226	0.000146587	25.6893
rs3764416	0.0257	0.8703	0.0049	175226	0.000156967	27.5086
rs3959554	0.0189	0.4177	0.0034	175226	0.000176316	30.9002
rs4146140	-0.0198	0.3811	0.0034	175226	0.000193504	33.9131
rs4952693	-0.0194	0.3734	0.0034	175226	0.000185766	32.5567
rs56040623	-0.0239	0.1498	0.0046	175226	0.000154033	26.9945
rs56299474	0.0241	0.1733	0.0044	175226	0.000171181	30.0002
rs583514	0.0199	0.5111	0.0033	175226	0.000207486	36.3641
rs589292	-0.0181	0.3133	0.0036	175226	0.000144242	25.2783
rs71460103	-0.0224	0.1988	0.0042	175226	0.000162304	28.4441
rs719802	-0.0171	0.6158	0.0034	175226	0.000144335	25.2947
rs7603172	0.0193	0.3022	0.0036	175226	0.000163998	28.7412
rs7993800	-0.0173	0.5668	0.0033	175226	0.000156819	27.4827
rs8089807	-0.0248	0.1866	0.0043	175226	0.000189795	33.263
rs8115058	-0.0177	0.374	0.0034	175226	0.00015464	27.1009
rs82334	-0.0223	0.3177	0.0035	175226	0.000231619	40.5946
rs9356282	0.0213	0.2338	0.0039	175226	0.000170199	29.8281
rs9823373	0.0203	0.2413	0.0039	175226	0.000154596	27.0931
rs9894577	0.0179	0.3148	0.0036	175226	0.000141072	24.7227
