# Supplementary material for: Assessing causality between inflammatory bowel diseases with frailty index and sarcopenia: a bidirectional Mendelian randomization study
Source: Eur J Med Res. 2024 Jan 5;29:23. doi: 10.1186/s40001-023-01614-5 (PMC10768401; doi:10.1186/s40001-023-01614-5)
Supplement: Supplementary file 2 — Additional file 2: Table S1. Characteristics of SNPs included in the causative relationship of UC with frailty index. Table S2. Characteristics of SNPs included in the causative relationship of CD with frailty index. Table S3. Characteristics of SNPs included in the causative relationship of UC with sarcopenia. Table S4. Characteristics of SNPs included in the causative relationship of CD with sarcopenia. Table S5. Characteristics of SNPs included in the causative relationship of frailty index with UC. Table S6. Characteristics of SNPs included in the causative relationship of frailty index with CD. Table S7. Characteristics of SNPs included in the causative relationship of sarcopenia with UC. Table S8. Characteristics of SNPs included in the causative relationship of sarcopenia with CD. [file 40001_2023_1614_MOESM2_ESM.zip › Additional file 2/Supplemental Table 7.xls]

## Sheet: dat
SNP	effect_allele.exposure	other_allele.exposure	effect_allele.outcome	other_allele.outcome	beta.exposure	beta.outcome	eaf.exposure	eaf.outcome	remove	palindromic	ambiguous	id.outcome	chr	pos	se.outcome	samplesize.outcome	pval.outcome	outcome	originalname.outcome	outcome.deprecated	mr_keep.outcome	data_source.outcome	proxy.outcome	target_snp.outcome	proxy_snp.outcome	target_a1.outcome	target_a2.outcome	proxy_a1.outcome	proxy_a2.outcome	chr.exposure	pos.exposure	se.exposure	pval.exposure	samplesize.exposure	id.exposure	exposure	mr_keep.exposure	pval_origin.exposure	data_source.exposure	action	mr_keep
rs10070428	T	G	T	G	0.0397	0.0326027	0.4598	0.45027	FALSE	FALSE	FALSE	ieu-a-32	5	38765637	0.0214	27432	0.1264	Ulcerative colitis || id:ieu-a-32	Ulcerative colitis	Ulcerative colitis || ||	TRUE	igd	NA	NA	NA	NA	NA	NA	NA	5	38765637	0.0074	7.24e-08	256523	ebi-a-GCST90007526	|| id:ebi-a-GCST90007526	TRUE	reported	igd	2	TRUE
rs10952289	C	T	C	T	-0.0435	0.0186019	0.3436	0.362032	FALSE	FALSE	FALSE	ieu-a-32	7	150524681	0.0219	27432	0.3946	Ulcerative colitis || id:ieu-a-32	Ulcerative colitis	Ulcerative colitis || ||	TRUE	igd	NA	NA	NA	NA	NA	NA	NA	7	150524681	0.0078	2.1e-08	256523	ebi-a-GCST90007526	|| id:ebi-a-GCST90007526	TRUE	reported	igd	2	TRUE
rs11236213	A	G	A	G	-0.0504	-0.00680309	0.3136	0.303984	FALSE	FALSE	FALSE	ieu-a-32	11	74394369	0.0239	27432	0.776301	Ulcerative colitis || id:ieu-a-32	Ulcerative colitis	Ulcerative colitis || ||	TRUE	igd	NA	NA	NA	NA	NA	NA	NA	11	74394369	0.008	3.01e-10	256523	ebi-a-GCST90007526	|| id:ebi-a-GCST90007526	TRUE	reported	igd	2	TRUE
rs12140813	T	C	T	C	0.0511	0.00129916	0.1856	0.176492	FALSE	FALSE	FALSE	ieu-a-32	1	227776827	0.0277	27432	0.9635	Ulcerative colitis || id:ieu-a-32	Ulcerative colitis	Ulcerative colitis || ||	TRUE	igd	NA	NA	NA	NA	NA	NA	NA	1	227776827	0.0094	4.76e-08	256523	ebi-a-GCST90007526	|| id:ebi-a-GCST90007526	TRUE	reported	igd	2	TRUE
rs12790261	A	C	A	C	0.0685	0.0419957	0.0811	0.055162	FALSE	FALSE	FALSE	ieu-a-32	11	66988048	0.0555	27432	0.4496	Ulcerative colitis || id:ieu-a-32	Ulcerative colitis	Ulcerative colitis || ||	TRUE	igd	NA	NA	NA	NA	NA	NA	NA	11	66988048	0.0134	3.42e-07	256523	ebi-a-GCST90007526	|| id:ebi-a-GCST90007526	TRUE	reported	igd	2	TRUE
rs13107325	T	C	T	C	0.0897	0.0312952	0.0739	0.081457	FALSE	FALSE	FALSE	ieu-a-32	4	103188709	0.0401	27432	0.4351	Ulcerative colitis || id:ieu-a-32	Ulcerative colitis	Ulcerative colitis || ||	TRUE	igd	NA	NA	NA	NA	NA	NA	NA	4	103188709	0.0138	7.42e-11	256523	ebi-a-GCST90007526	|| id:ebi-a-GCST90007526	TRUE	reported	igd	2	TRUE
rs143384	G	A	G	A	-0.0545	0.0580953	0.4088	0.420064	FALSE	FALSE	FALSE	ieu-a-32	20	34025756	0.0221	27432	0.00872208	Ulcerative colitis || id:ieu-a-32	Ulcerative colitis	Ulcerative colitis || ||	TRUE	igd	NA	NA	NA	NA	NA	NA	NA	20	34025756	0.0075	4.47e-13	256523	ebi-a-GCST90007526	|| id:ebi-a-GCST90007526	TRUE	reported	igd	2	TRUE
rs143459567	T	C	T	C	0.1185	-0.0654029	0.0386	0.0311174	FALSE	FALSE	FALSE	ieu-a-32	16	24600412	0.0713	27432	0.3589	Ulcerative colitis || id:ieu-a-32	Ulcerative colitis	Ulcerative colitis || ||	TRUE	igd	NA	NA	NA	NA	NA	NA	NA	16	24600412	0.0189	3.41e-10	256523	ebi-a-GCST90007526	|| id:ebi-a-GCST90007526	TRUE	reported	igd	2	TRUE
rs1556659	T	C	T	C	-0.0388	0.0161981	0.3822	0.378286	FALSE	FALSE	FALSE	ieu-a-32	10	130834698	0.0221	27432	0.4633	Ulcerative colitis || id:ieu-a-32	Ulcerative colitis	Ulcerative colitis || ||	TRUE	igd	NA	NA	NA	NA	NA	NA	NA	10	130834698	0.0076	3.48e-07	256523	ebi-a-GCST90007526	|| id:ebi-a-GCST90007526	TRUE	reported	igd	2	TRUE
rs185320691	C	G	C	G	0.0913	-0.0454996	0.1047	0.0195666	FALSE	TRUE	FALSE	ieu-a-32	6	32490292	0.1136	27432	0.6886	Ulcerative colitis || id:ieu-a-32	Ulcerative colitis	Ulcerative colitis || ||	TRUE	igd	NA	NA	NA	NA	NA	NA	NA	6	32490292	0.0146	3.84e-10	256523	ebi-a-GCST90007526	|| id:ebi-a-GCST90007526	TRUE	reported	igd	2	TRUE
rs2899611	G	T	G	T	0.0431	-0.00499749	0.5049	0.487746	FALSE	FALSE	FALSE	ieu-a-32	15	58327347	0.0211	27432	0.8129	Ulcerative colitis || id:ieu-a-32	Ulcerative colitis	Ulcerative colitis || ||	TRUE	igd	NA	NA	NA	NA	NA	NA	NA	15	58327347	0.0074	6.01e-09	256523	ebi-a-GCST90007526	|| id:ebi-a-GCST90007526	TRUE	reported	igd	2	TRUE
rs3118903	A	G	A	G	0.0575	0.0205964	0.2185	0.217016	FALSE	FALSE	FALSE	ieu-a-32	13	51099577	0.0256	27432	0.4217	Ulcerative colitis || id:ieu-a-32	Ulcerative colitis	Ulcerative colitis || ||	TRUE	igd	NA	NA	NA	NA	NA	NA	NA	13	51099577	0.0088	6.71e-11	256523	ebi-a-GCST90007526	|| id:ebi-a-GCST90007526	TRUE	reported	igd	2	TRUE
rs34464763	A	T	A	T	0.0544	-0.00420116	0.3943	0.388238	FALSE	TRUE	FALSE	ieu-a-32	12	15035081	0.0217	27432	0.8447	Ulcerative colitis || id:ieu-a-32	Ulcerative colitis	Ulcerative colitis || ||	TRUE	igd	TRUE	rs34464763	rs4236	A	T	C	T	12	15032860	0.0086	3.15e-10	256523	ebi-a-GCST90007526	|| id:ebi-a-GCST90007526	TRUE	reported	igd	2	TRUE
rs62102286	G	T	G	T	-0.0487	-0.0387013	0.4359	0.44019	FALSE	FALSE	FALSE	ieu-a-32	18	46592408	0.0214	27432	0.0703008	Ulcerative colitis || id:ieu-a-32	Ulcerative colitis	Ulcerative colitis || ||	TRUE	igd	NA	NA	NA	NA	NA	NA	NA	18	46592408	0.0074	5.49e-11	256523	ebi-a-GCST90007526	|| id:ebi-a-GCST90007526	TRUE	reported	igd	2	TRUE
rs7185040	C	A	C	A	0.052	0.0187955	0.18	0.189	FALSE	FALSE	FALSE	ieu-a-32	16	2145787	0.0293	27432	0.5221	Ulcerative colitis || id:ieu-a-32	Ulcerative colitis	Ulcerative colitis || ||	TRUE	igd	NA	NA	NA	NA	NA	NA	NA	16	2145787	0.0096	5.57e-08	256523	ebi-a-GCST90007526	|| id:ebi-a-GCST90007526	TRUE	reported	igd	2	TRUE
rs7624084	C	T	C	T	-0.0428	-0.0143959	0.4423	0.432762	FALSE	FALSE	FALSE	ieu-a-32	3	141093285	0.0216	27432	0.5041	Ulcerative colitis || id:ieu-a-32	Ulcerative colitis	Ulcerative colitis || ||	TRUE	igd	NA	NA	NA	NA	NA	NA	NA	3	141093285	0.0074	8.51e-09	256523	ebi-a-GCST90007526	|| id:ebi-a-GCST90007526	TRUE	reported	igd	2	TRUE
rs7967622	T	C	T	C	0.0392	-0.005103	0.6515	0.637032	FALSE	FALSE	FALSE	ieu-a-32	12	54677980	0.0224	27432	0.8192	Ulcerative colitis || id:ieu-a-32	Ulcerative colitis	Ulcerative colitis || ||	TRUE	igd	NA	NA	NA	NA	NA	NA	NA	12	54677980	0.0078	4.94e-07	256523	ebi-a-GCST90007526	|| id:ebi-a-GCST90007526	TRUE	reported	igd	2	TRUE
rs79723785	C	T	C	T	0.1674	0.0292949	0.0165	0.009	FALSE	FALSE	FALSE	ieu-a-32	19	55818225	0.1442	27432	0.8391	Ulcerative colitis || id:ieu-a-32	Ulcerative colitis	Ulcerative colitis || ||	TRUE	igd	NA	NA	NA	NA	NA	NA	NA	19	55818225	0.0293	1.16e-08	256523	ebi-a-GCST90007526	|| id:ebi-a-GCST90007526	TRUE	reported	igd	2	TRUE
rs8061064	A	T	A	T	0.0407	0.0178006	0.4627	0.444286	FALSE	TRUE	TRUE	ieu-a-32	16	53912364	0.0213	27432	0.4019	Ulcerative colitis || id:ieu-a-32	Ulcerative colitis	Ulcerative colitis || ||	TRUE	igd	NA	NA	NA	NA	NA	NA	NA	16	53912364	0.0074	3.55e-08	256523	ebi-a-GCST90007526	|| id:ebi-a-GCST90007526	TRUE	reported	igd	2	FALSE
rs9309884	A	G	A	G	-0.0388	-0.0157026	0.4101	0.427238	FALSE	FALSE	FALSE	ieu-a-32	3	82031499	0.0215	27432	0.4667	Ulcerative colitis || id:ieu-a-32	Ulcerative colitis	Ulcerative colitis || ||	TRUE	igd	NA	NA	NA	NA	NA	NA	NA	3	82031499	0.0075	2.25e-07	256523	ebi-a-GCST90007526	|| id:ebi-a-GCST90007526	TRUE	reported	igd	2	TRUE
rs958685	A	C	A	C	-0.0428	0.0127978	0.5142	0.505016	FALSE	FALSE	FALSE	ieu-a-32	2	70703847	0.0212	27432	0.547599	Ulcerative colitis || id:ieu-a-32	Ulcerative colitis	Ulcerative colitis || ||	TRUE	igd	NA	NA	NA	NA	NA	NA	NA	2	70703847	0.0074	6.52e-09	256523	ebi-a-GCST90007526	|| id:ebi-a-GCST90007526	TRUE	reported	igd	2	TRUE
rs9902761	G	A	G	A	-0.0446	0.0331019	0.253	0.250778	FALSE	FALSE	FALSE	ieu-a-32	17	62010627	0.0247	27432	0.1811	Ulcerative colitis || id:ieu-a-32	Ulcerative colitis	Ulcerative colitis || ||	TRUE	igd	NA	NA	NA	NA	NA	NA	NA	17	62010627	0.0085	1.64e-07	256523	ebi-a-GCST90007526	|| id:ebi-a-GCST90007526	TRUE	reported	igd	2	TRUE

## Sheet: Sheet1
SNP	beta.exposure	eaf.exposure	se.exposure	samplesize.exposure	R2	F
rs10070428	0.0397	0.4598	0.0074	256523	0.000112187	28.7816
rs10952289	-0.0435	0.3436	0.0078	256523	0.00012123	31.1018
rs11236213	-0.0504	0.3136	0.008	256523	0.000154699	39.6897
rs12140813	0.0511	0.1856	0.0094	256523	0.000115189	29.5517
rs12790261	0.0685	0.0811	0.0134	256523	0.000101859	26.1317
rs13107325	0.0897	0.0739	0.0138	256523	0.000164675	42.2497
rs143384	-0.0545	0.4088	0.0075	256523	0.000205804	52.804
rs143459567	0.1185	0.0386	0.0189	256523	0.000153222	39.3106
rs1556659	-0.0388	0.3822	0.0076	256523	0.000101593	26.0635
rs185320691	0.0913	0.1047	0.0146	256523	0.00015242	39.105
rs2899611	0.0431	0.5049	0.0074	256523	0.000132223	33.9225
rs3118903	0.0575	0.2185	0.0088	256523	0.000166407	42.694
rs34464763	0.0544	0.3943	0.0086	256523	0.000155958	40.0127
rs62102286	-0.0487	0.4359	0.0074	256523	0.000168809	43.3103
rs7185040	0.052	0.18	0.0096	256523	0.000114364	29.34
rs7624084	-0.0428	0.4423	0.0074	256523	0.000130389	33.4519
rs7967622	0.0392	0.6515	0.0078	256523	9.84496e-05	25.2569
rs79723785	0.1674	0.0165	0.0293	256523	0.000127231	32.6417
rs8061064	0.0407	0.4627	0.0074	256523	0.000117909	30.2498
rs9309884	-0.0388	0.4101	0.0075	256523	0.00010432	26.7632
rs958685	-0.0428	0.5142	0.0074	256523	0.000130389	33.4519
rs9902761	-0.0446	0.253	0.0085	256523	0.000107315	27.5314
