# Supplementary material for: Assessing causality between inflammatory bowel diseases with frailty index and sarcopenia: a bidirectional Mendelian randomization study
Source: Eur J Med Res. 2024 Jan 5;29:23. doi: 10.1186/s40001-023-01614-5 (PMC10768401; doi:10.1186/s40001-023-01614-5)
Supplement: Supplementary file 2 — Additional file 2: Table S1. Characteristics of SNPs included in the causative relationship of UC with frailty index. Table S2. Characteristics of SNPs included in the causative relationship of CD with frailty index. Table S3. Characteristics of SNPs included in the causative relationship of UC with sarcopenia. Table S4. Characteristics of SNPs included in the causative relationship of CD with sarcopenia. Table S5. Characteristics of SNPs included in the causative relationship of frailty index with UC. Table S6. Characteristics of SNPs included in the causative relationship of frailty index with CD. Table S7. Characteristics of SNPs included in the causative relationship of sarcopenia with UC. Table S8. Characteristics of SNPs included in the causative relationship of sarcopenia with CD. [file 40001_2023_1614_MOESM2_ESM.zip › Additional file 2/Supplemental Table 5.xls]

## Sheet: Sheet2
SNP	effect_allele.exposure	other_allele.exposure	effect_allele.outcome	other_allele.outcome	beta.exposure	beta.outcome	eaf.exposure	eaf.outcome	remove	palindromic	ambiguous	id.outcome	chr	pos	se.outcome	samplesize.outcome	pval.outcome	outcome	originalname.outcome	outcome.deprecated	mr_keep.outcome	data_source.outcome	chr.exposure	pos.exposure	se.exposure	pval.exposure	samplesize.exposure	id.exposure	exposure	mr_keep.exposure	pval_origin.exposure	data_source.exposure	action	mr_keep
rs10891490	C	T	C	T	-0.0188	-0.011296	0.5915	0.586952	FALSE	FALSE	FALSE	ieu-a-32	11	112885527	0.0214	27432	0.5987	Ulcerative colitis || id:ieu-a-32	Ulcerative colitis	Ulcerative colitis || ||	TRUE	igd	11	112885527	0.0034	2e-08	175226	ebi-a-GCST90020053	|| id:ebi-a-GCST90020053	TRUE	reported	igd	2	TRUE
rs10932334	T	C	T	C	0.0169	0.0100988	0.5162	0.497016	FALSE	FALSE	FALSE	ieu-a-32	2	211341349	0.021	27432	0.631401	Ulcerative colitis || id:ieu-a-32	Ulcerative colitis	Ulcerative colitis || ||	TRUE	igd	2	211341349	0.0033	2.8e-07	175226	ebi-a-GCST90020053	|| id:ebi-a-GCST90020053	TRUE	reported	igd	2	TRUE
rs11245450	A	G	A	G	-0.0171	-0.005103	0.4251	0.418524	FALSE	FALSE	FALSE	ieu-a-32	10	126658075	0.0213	27432	0.8103	Ulcerative colitis || id:ieu-a-32	Ulcerative colitis	Ulcerative colitis || ||	TRUE	igd	10	126658075	0.0034	4.2e-07	175226	ebi-a-GCST90020053	|| id:ebi-a-GCST90020053	TRUE	reported	igd	2	TRUE
rs117133873	A	C	A	C	0.037	0.00139902	0.0606	0.0626412	FALSE	FALSE	FALSE	ieu-a-32	16	50280364	0.0471	27432	0.9766	Ulcerative colitis || id:ieu-a-32	Ulcerative colitis	Ulcerative colitis || ||	TRUE	igd	16	50280364	0.007	1.54e-07	175226	ebi-a-GCST90020053	|| id:ebi-a-GCST90020053	TRUE	reported	igd	2	TRUE
rs11872713	T	C	T	C	-0.0244	-0.0442968	0.1554	0.15373	FALSE	FALSE	FALSE	ieu-a-32	18	50547541	0.0296	27432	0.1345	Ulcerative colitis || id:ieu-a-32	Ulcerative colitis	Ulcerative colitis || ||	TRUE	igd	18	50547541	0.0046	8.92e-08	175226	ebi-a-GCST90020053	|| id:ebi-a-GCST90020053	TRUE	reported	igd	2	TRUE
rs11951033	T	C	T	C	-0.0181	0.00890027	0.3505	0.347746	FALSE	FALSE	FALSE	ieu-a-32	5	151505642	0.0226	27432	0.6933	Ulcerative colitis || id:ieu-a-32	Ulcerative colitis	Ulcerative colitis || ||	TRUE	igd	5	151505642	0.0035	2.32e-07	175226	ebi-a-GCST90020053	|| id:ebi-a-GCST90020053	TRUE	reported	igd	2	TRUE
rs12131852	G	C	G	C	-0.0188	-0.0178989	0.289	0.299968	FALSE	TRUE	FALSE	ieu-a-32	1	214433323	0.0236	27432	0.4469	Ulcerative colitis || id:ieu-a-32	Ulcerative colitis	Ulcerative colitis || ||	TRUE	igd	1	214433323	0.0037	2.66e-07	175226	ebi-a-GCST90020053	|| id:ebi-a-GCST90020053	TRUE	reported	igd	2	TRUE
rs12441344	G	A	G	A	-0.0214	-0.0645979	0.2094	0.218952	FALSE	FALSE	FALSE	ieu-a-32	15	67447895	0.0258	27432	0.0122301	Ulcerative colitis || id:ieu-a-32	Ulcerative colitis	Ulcerative colitis || ||	TRUE	igd	15	67447895	0.0041	1.36e-07	175226	ebi-a-GCST90020053	|| id:ebi-a-GCST90020053	TRUE	reported	igd	2	TRUE
rs12667221	A	C	A	C	-0.0174	-0.00120072	0.5543	0.49373	FALSE	FALSE	FALSE	ieu-a-32	7	115006628	0.0224	27432	0.9565	Ulcerative colitis || id:ieu-a-32	Ulcerative colitis	Ulcerative colitis || ||	TRUE	igd	7	115006628	0.0033	1.77e-07	175226	ebi-a-GCST90020053	|| id:ebi-a-GCST90020053	TRUE	reported	igd	2	TRUE
rs12739243	C	T	C	T	-0.0242	-0.0238044	0.2206	0.222238	FALSE	FALSE	FALSE	ieu-a-32	1	210302043	0.0253	27432	0.3475	Ulcerative colitis || id:ieu-a-32	Ulcerative colitis	Ulcerative colitis || ||	TRUE	igd	1	210302043	0.004	1.28e-09	175226	ebi-a-GCST90020053	|| id:ebi-a-GCST90020053	TRUE	reported	igd	2	TRUE
rs1363103	C	T	C	T	-0.0191	-0.00939572	0.38	0.380238	FALSE	FALSE	FALSE	ieu-a-32	5	103917837	0.0217	27432	0.663399	Ulcerative colitis || id:ieu-a-32	Ulcerative colitis	Ulcerative colitis || ||	TRUE	igd	5	103917837	0.0034	2.23e-08	175226	ebi-a-GCST90020053	|| id:ebi-a-GCST90020053	TRUE	reported	igd	2	TRUE
rs17144411	T	G	T	G	0.0217	0.00059982	0.1869	0.175984	FALSE	FALSE	FALSE	ieu-a-32	10	8776296	0.0319	27432	0.984	Ulcerative colitis || id:ieu-a-32	Ulcerative colitis	Ulcerative colitis || ||	TRUE	igd	10	8776296	0.0042	3.19e-07	175226	ebi-a-GCST90020053	|| id:ebi-a-GCST90020053	TRUE	reported	igd	2	TRUE
rs17379561	T	A	T	A	0.0245	-0.0167981	0.1454	0.135	FALSE	TRUE	FALSE	ieu-a-32	1	98340139	0.0306	27432	0.5829	Ulcerative colitis || id:ieu-a-32	Ulcerative colitis	Ulcerative colitis || ||	TRUE	igd	1	98340139	0.0047	1.9e-07	175226	ebi-a-GCST90020053	|| id:ebi-a-GCST90020053	TRUE	reported	igd	2	TRUE
rs17612102	C	T	C	T	0.0187	-0.0102968	0.5933	0.591238	FALSE	FALSE	FALSE	ieu-a-32	15	52264094	0.0216	27432	0.6339	Ulcerative colitis || id:ieu-a-32	Ulcerative colitis	Ulcerative colitis || ||	TRUE	igd	15	52264094	0.0034	2.85e-08	175226	ebi-a-GCST90020053	|| id:ebi-a-GCST90020053	TRUE	reported	igd	2	TRUE
rs2111216	G	A	G	A	0.018	0.0174005	0.5921	0.606016	FALSE	FALSE	FALSE	ieu-a-32	12	110010151	0.0222	27432	0.4322	Ulcerative colitis || id:ieu-a-32	Ulcerative colitis	Ulcerative colitis || ||	TRUE	igd	12	110010151	0.0034	9.98e-08	175226	ebi-a-GCST90020053	|| id:ebi-a-GCST90020053	TRUE	reported	igd	2	TRUE
rs2396766	A	G	A	G	0.0201	-0.037598	0.4725	0.44073	FALSE	FALSE	FALSE	ieu-a-32	7	114318071	0.0215	27432	0.0801604	Ulcerative colitis || id:ieu-a-32	Ulcerative colitis	Ulcerative colitis || ||	TRUE	igd	7	114318071	0.0033	1.22e-09	175226	ebi-a-GCST90020053	|| id:ebi-a-GCST90020053	TRUE	reported	igd	2	TRUE
rs28453001	A	G	A	G	-0.0167	0.0143959	0.5146	0.520762	FALSE	FALSE	FALSE	ieu-a-32	8	113300930	0.021	27432	0.4948	Ulcerative colitis || id:ieu-a-32	Ulcerative colitis	Ulcerative colitis || ||	TRUE	igd	8	113300930	0.0033	4.4e-07	175226	ebi-a-GCST90020053	|| id:ebi-a-GCST90020053	TRUE	reported	igd	2	TRUE
rs34045288	T	C	T	C	0.0179	0.0165031	0.3357	0.323762	FALSE	FALSE	FALSE	ieu-a-32	6	40369081	0.0224	27432	0.4615	Ulcerative colitis || id:ieu-a-32	Ulcerative colitis	Ulcerative colitis || ||	TRUE	igd	6	40369081	0.0035	3.29e-07	175226	ebi-a-GCST90020053	|| id:ebi-a-GCST90020053	TRUE	reported	igd	2	TRUE
rs34651062	T	G	T	G	0.037	-0.0414993	0.058	0.0617904	FALSE	FALSE	FALSE	ieu-a-32	9	97200498	0.0539	27432	0.441	Ulcerative colitis || id:ieu-a-32	Ulcerative colitis	Ulcerative colitis || ||	TRUE	igd	9	97200498	0.0073	3.41e-07	175226	ebi-a-GCST90020053	|| id:ebi-a-GCST90020053	TRUE	reported	igd	2	TRUE
rs35096827	T	C	T	C	-0.03	-0.0425005	0.0987	0.0954142	FALSE	FALSE	FALSE	ieu-a-32	3	150616348	0.0511	27432	0.4057	Ulcerative colitis || id:ieu-a-32	Ulcerative colitis	Ulcerative colitis || ||	TRUE	igd	3	150616348	0.0056	8.58e-08	175226	ebi-a-GCST90020053	|| id:ebi-a-GCST90020053	TRUE	reported	igd	2	TRUE
rs3764416	T	G	T	G	0.0257	0.00770028	0.8703	0.870492	FALSE	FALSE	FALSE	ieu-a-32	17	28900708	0.0323	27432	0.8118	Ulcerative colitis || id:ieu-a-32	Ulcerative colitis	Ulcerative colitis || ||	TRUE	igd	17	28900708	0.0049	1.95e-07	175226	ebi-a-GCST90020053	|| id:ebi-a-GCST90020053	TRUE	reported	igd	2	TRUE
rs3959554	G	A	G	A	0.0189	-0.0537019	0.4177	0.413412	FALSE	FALSE	FALSE	ieu-a-32	15	41443924	0.0218	27432	0.0137499	Ulcerative colitis || id:ieu-a-32	Ulcerative colitis	Ulcerative colitis || ||	TRUE	igd	15	41443924	0.0034	1.74e-08	175226	ebi-a-GCST90020053	|| id:ebi-a-GCST90020053	TRUE	reported	igd	2	TRUE
rs4146140	T	C	T	C	-0.0198	-0.0102019	0.3811	0.37773	FALSE	FALSE	FALSE	ieu-a-32	10	61885362	0.0221	27432	0.6446	Ulcerative colitis || id:ieu-a-32	Ulcerative colitis	Ulcerative colitis || ||	TRUE	igd	10	61885362	0.0034	6.83e-09	175226	ebi-a-GCST90020053	|| id:ebi-a-GCST90020053	TRUE	reported	igd	2	TRUE
rs4952693	T	C	T	C	-0.0194	0.00079968	0.3734	0.386524	FALSE	FALSE	FALSE	ieu-a-32	2	44151808	0.0215	27432	0.9721	Ulcerative colitis || id:ieu-a-32	Ulcerative colitis	Ulcerative colitis || ||	TRUE	igd	2	44151808	0.0034	1.47e-08	175226	ebi-a-GCST90020053	|| id:ebi-a-GCST90020053	TRUE	reported	igd	2	TRUE
rs56040623	T	C	T	C	-0.0239	-0.0322959	0.1498	0.158222	FALSE	FALSE	FALSE	ieu-a-32	16	4896913	0.0293	27432	0.2713	Ulcerative colitis || id:ieu-a-32	Ulcerative colitis	Ulcerative colitis || ||	TRUE	igd	16	4896913	0.0046	2.47e-07	175226	ebi-a-GCST90020053	|| id:ebi-a-GCST90020053	TRUE	reported	igd	2	TRUE
rs56299474	A	C	A	C	0.0241	-0.0108992	0.1733	0.15973	FALSE	FALSE	FALSE	ieu-a-32	8	21992804	0.0369	27432	0.767201	Ulcerative colitis || id:ieu-a-32	Ulcerative colitis	Ulcerative colitis || ||	TRUE	igd	8	21992804	0.0044	3.94e-08	175226	ebi-a-GCST90020053	|| id:ebi-a-GCST90020053	TRUE	reported	igd	2	TRUE
rs583514	C	T	C	T	0.0199	0.00409839	0.5111	0.520016	FALSE	FALSE	FALSE	ieu-a-32	3	173114167	0.021	27432	0.8469	Ulcerative colitis || id:ieu-a-32	Ulcerative colitis	Ulcerative colitis || ||	TRUE	igd	3	173114167	0.0033	1.65e-09	175226	ebi-a-GCST90020053	|| id:ebi-a-GCST90020053	TRUE	reported	igd	2	TRUE
rs589292	T	C	T	C	-0.0181	0.0189984	0.3133	0.308476	FALSE	FALSE	FALSE	ieu-a-32	9	127818276	0.0229	27432	0.4078	Ulcerative colitis || id:ieu-a-32	Ulcerative colitis	Ulcerative colitis || ||	TRUE	igd	9	127818276	0.0036	3.89e-07	175226	ebi-a-GCST90020053	|| id:ebi-a-GCST90020053	TRUE	reported	igd	2	TRUE
rs71460103	T	G	T	G	-0.0224	0.0339955	0.1988	0.206778	FALSE	FALSE	FALSE	ieu-a-32	12	75230067	0.0264	27432	0.1974	Ulcerative colitis || id:ieu-a-32	Ulcerative colitis	Ulcerative colitis || ||	TRUE	igd	12	75230067	0.0042	6.87e-08	175226	ebi-a-GCST90020053	|| id:ebi-a-GCST90020053	TRUE	reported	igd	2	TRUE
rs719802	C	T	C	T	-0.0171	-0.0131038	0.6158	0.621984	FALSE	FALSE	FALSE	ieu-a-32	11	113234679	0.0218	27432	0.549099	Ulcerative colitis || id:ieu-a-32	Ulcerative colitis	Ulcerative colitis || ||	TRUE	igd	11	113234679	0.0034	4.52e-07	175226	ebi-a-GCST90020053	|| id:ebi-a-GCST90020053	TRUE	reported	igd	2	TRUE
rs755249	T	C	T	C	0.0203	0.00149888	0.2318	0.231	FALSE	FALSE	FALSE	ieu-a-32	1	39995074	0.025	27432	0.9516	Ulcerative colitis || id:ieu-a-32	Ulcerative colitis	Ulcerative colitis || ||	TRUE	igd	1	39995074	0.0039	2.21e-07	175226	ebi-a-GCST90020053	|| id:ebi-a-GCST90020053	TRUE	reported	igd	2	TRUE
rs7603172	A	G	A	G	0.0193	0.0141987	0.3022	0.307016	FALSE	FALSE	FALSE	ieu-a-32	2	208020941	0.0231	27432	0.5387	Ulcerative colitis || id:ieu-a-32	Ulcerative colitis	Ulcerative colitis || ||	TRUE	igd	2	208020941	0.0036	7.25e-08	175226	ebi-a-GCST90020053	|| id:ebi-a-GCST90020053	TRUE	reported	igd	2	TRUE
rs7993800	T	C	T	C	-0.0173	-0.0329985	0.5668	0.575206	FALSE	FALSE	FALSE	ieu-a-32	13	53810190	0.0212	27432	0.1194	Ulcerative colitis || id:ieu-a-32	Ulcerative colitis	Ulcerative colitis || ||	TRUE	igd	13	53810190	0.0033	2.11e-07	175226	ebi-a-GCST90020053	|| id:ebi-a-GCST90020053	TRUE	reported	igd	2	TRUE
rs8089807	T	C	T	C	-0.0248	-0.0307995	0.1866	0.186222	FALSE	FALSE	FALSE	ieu-a-32	18	39322639	0.0278	27432	0.2684	Ulcerative colitis || id:ieu-a-32	Ulcerative colitis	Ulcerative colitis || ||	TRUE	igd	18	39322639	0.0043	6.5e-09	175226	ebi-a-GCST90020053	|| id:ebi-a-GCST90020053	TRUE	reported	igd	2	TRUE
rs8115058	G	A	G	A	-0.0177	-0.052099	0.374	0.366968	FALSE	FALSE	FALSE	ieu-a-32	20	62432709	0.0223	27432	0.0195898	Ulcerative colitis || id:ieu-a-32	Ulcerative colitis	Ulcerative colitis || ||	TRUE	igd	20	62432709	0.0034	2.32e-07	175226	ebi-a-GCST90020053	|| id:ebi-a-GCST90020053	TRUE	reported	igd	2	TRUE
rs82334	C	A	C	A	-0.0223	-0.0338022	0.3177	0.310492	FALSE	FALSE	FALSE	ieu-a-32	4	3225371	0.0229	27432	0.1395	Ulcerative colitis || id:ieu-a-32	Ulcerative colitis	Ulcerative colitis || ||	TRUE	igd	4	3225371	0.0035	3.13e-10	175226	ebi-a-GCST90020053	|| id:ebi-a-GCST90020053	TRUE	reported	igd	2	TRUE
rs9356282	T	C	T	C	0.0213	0.00539542	0.2338	0.232	FALSE	FALSE	FALSE	ieu-a-32	6	165249782	0.0254	27432	0.8308	Ulcerative colitis || id:ieu-a-32	Ulcerative colitis	Ulcerative colitis || ||	TRUE	igd	6	165249782	0.0039	5.29e-08	175226	ebi-a-GCST90020053	|| id:ebi-a-GCST90020053	TRUE	reported	igd	2	TRUE
rs9823373	C	T	C	T	0.0203	-0.00760104	0.2413	0.243238	FALSE	FALSE	FALSE	ieu-a-32	3	136167027	0.0248	27432	0.758099	Ulcerative colitis || id:ieu-a-32	Ulcerative colitis	Ulcerative colitis || ||	TRUE	igd	3	136167027	0.0039	1.37e-07	175226	ebi-a-GCST90020053	|| id:ebi-a-GCST90020053	TRUE	reported	igd	2	TRUE
rs9894577	A	G	A	G	0.0179	0.0146029	0.3148	0.322492	FALSE	FALSE	FALSE	ieu-a-32	17	43223292	0.0229	27432	0.5254	Ulcerative colitis || id:ieu-a-32	Ulcerative colitis	Ulcerative colitis || ||	TRUE	igd	17	43223292	0.0036	5e-07	175226	ebi-a-GCST90020053	|| id:ebi-a-GCST90020053	TRUE	reported	igd	2	TRUE

## Sheet: Sheet1
SNP	beta.exposure	eaf.exposure	se.exposure	samplesize.exposure	R2	F
rs10891490	-0.0188	0.5915	0.0034	175226	0.000174455	30.574
rs10932334	0.0169	0.5162	0.0033	175226	0.000149652	26.2265
rs11245450	-0.0171	0.4251	0.0034	175226	0.000144335	25.2947
rs117133873	0.037	0.0606	0.007	175226	0.000159419	27.9385
rs11872713	-0.0244	0.1554	0.0046	175226	0.000160545	28.1358
rs11951033	-0.0181	0.3505	0.0035	175226	0.000152601	26.7434
rs12131852	-0.0188	0.289	0.0037	175226	0.000147316	25.8171
rs12441344	-0.0214	0.2094	0.0041	175226	0.000155451	27.243
rs12667221	-0.0174	0.5543	0.0033	175226	0.000158637	27.8013
rs12739243	-0.0242	0.2206	0.004	175226	0.000208844	36.6021
rs1363103	-0.0191	0.38	0.0034	175226	0.000180066	31.5576
rs17144411	0.0217	0.1869	0.0042	175226	0.00015232	26.6941
rs17379561	0.0245	0.1454	0.0047	175226	0.00015505	27.1726
rs17612102	0.0187	0.5933	0.0034	175226	0.000172604	30.2497
rs2111216	0.018	0.5921	0.0034	175226	0.000159926	28.0274
rs2396766	0.0201	0.4725	0.0033	175226	0.000211677	37.0988
rs28453001	-0.0167	0.5146	0.0033	175226	0.000146131	25.6094
rs34045288	0.0179	0.3357	0.0035	175226	0.000149247	26.1556
rs34651062	0.037	0.058	0.0073	175226	0.000146587	25.6893
rs35096827	-0.03	0.0987	0.0056	175226	0.000163756	28.6987
rs3764416	0.0257	0.8703	0.0049	175226	0.000156967	27.5086
rs3959554	0.0189	0.4177	0.0034	175226	0.000176316	30.9002
rs4146140	-0.0198	0.3811	0.0034	175226	0.000193504	33.9131
rs4952693	-0.0194	0.3734	0.0034	175226	0.000185766	32.5567
rs56040623	-0.0239	0.1498	0.0046	175226	0.000154033	26.9945
rs56299474	0.0241	0.1733	0.0044	175226	0.000171181	30.0002
rs583514	0.0199	0.5111	0.0033	175226	0.000207486	36.3641
rs589292	-0.0181	0.3133	0.0036	175226	0.000144242	25.2783
rs71460103	-0.0224	0.1988	0.0042	175226	0.000162304	28.4441
rs719802	-0.0171	0.6158	0.0034	175226	0.000144335	25.2947
rs755249	0.0203	0.2318	0.0039	175226	0.000154596	27.0931
rs7603172	0.0193	0.3022	0.0036	175226	0.000163998	28.7412
rs7993800	-0.0173	0.5668	0.0033	175226	0.000156819	27.4827
rs8089807	-0.0248	0.1866	0.0043	175226	0.000189795	33.263
rs8115058	-0.0177	0.374	0.0034	175226	0.00015464	27.1009
rs82334	-0.0223	0.3177	0.0035	175226	0.000231619	40.5946
rs9356282	0.0213	0.2338	0.0039	175226	0.000170199	29.8281
rs9823373	0.0203	0.2413	0.0039	175226	0.000154596	27.0931
rs9894577	0.0179	0.3148	0.0036	175226	0.000141072	24.7227
