# Supplementary material for: Assessing causality between inflammatory bowel diseases with frailty index and sarcopenia: a bidirectional Mendelian randomization study
Source: Eur J Med Res. 2024 Jan 5;29:23. doi: 10.1186/s40001-023-01614-5 (PMC10768401; doi:10.1186/s40001-023-01614-5)
Supplement: Supplementary file 2 — Additional file 2: Table S1. Characteristics of SNPs included in the causative relationship of UC with frailty index. Table S2. Characteristics of SNPs included in the causative relationship of CD with frailty index. Table S3. Characteristics of SNPs included in the causative relationship of UC with sarcopenia. Table S4. Characteristics of SNPs included in the causative relationship of CD with sarcopenia. Table S5. Characteristics of SNPs included in the causative relationship of frailty index with UC. Table S6. Characteristics of SNPs included in the causative relationship of frailty index with CD. Table S7. Characteristics of SNPs included in the causative relationship of sarcopenia with UC. Table S8. Characteristics of SNPs included in the causative relationship of sarcopenia with CD. [file 40001_2023_1614_MOESM2_ESM.zip › Additional file 2/Supplemental Table 4.xls]

## Sheet: dat
SNP	effect_allele.exposure	other_allele.exposure	effect_allele.outcome	other_allele.outcome	beta.exposure	beta.outcome	eaf.exposure	eaf.outcome	remove	palindromic	ambiguous	id.outcome	chr	pos	se.outcome	samplesize.outcome	pval.outcome	outcome	originalname.outcome	outcome.deprecated	mr_keep.outcome	data_source.outcome	proxy.outcome	target_snp.outcome	proxy_snp.outcome	target_a1.outcome	target_a2.outcome	proxy_a1.outcome	proxy_a2.outcome	pos.exposure	samplesize.exposure	pval.exposure	chr.exposure	se.exposure	id.exposure	exposure	mr_keep.exposure	pval_origin.exposure	data_source.exposure	action	mr_keep
rs1056441	C	T	C	T	0.167	-0.0013	0.697697	0.6788	FALSE	FALSE	FALSE	ebi-a-GCST90007526	20	62370349	0.0079	256523	0.8708	Low hand grip strength (60 years and older) (EWGSOP) || id:ebi-a-GCST90007526	Low hand grip strength (60 years and older) (EWGSOP)	Low hand grip strength (60 years and older) (EWGSOP) || ||	TRUE	igd	NA	NA	NA	NA	NA	NA	NA	62370349	20883	5.44e-11	20	0.0255	ieu-a-30	Crohn's disease || id:ieu-a-30	TRUE	reported	igd	2	TRUE
rs10761659	G	A	G	A	0.212006	0.0014	0.55269	0.5392	FALSE	FALSE	FALSE	ebi-a-GCST90007526	10	64445564	0.0074	256523	0.855	Low hand grip strength (60 years and older) (EWGSOP) || id:ebi-a-GCST90007526	Low hand grip strength (60 years and older) (EWGSOP)	Low hand grip strength (60 years and older) (EWGSOP) || ||	TRUE	igd	NA	NA	NA	NA	NA	NA	NA	64445564	20883	3.42e-19	10	0.0237	ieu-a-30	Crohn's disease || id:ieu-a-30	TRUE	reported	igd	2	TRUE
rs11209026	A	G	A	G	-0.995199	-0.0061	0.0563213	0.0667	FALSE	FALSE	FALSE	ebi-a-GCST90007526	1	67705958	0.0147	256523	0.6806	Low hand grip strength (60 years and older) (EWGSOP) || id:ebi-a-GCST90007526	Low hand grip strength (60 years and older) (EWGSOP)	Low hand grip strength (60 years and older) (EWGSOP) || ||	TRUE	igd	NA	NA	NA	NA	NA	NA	NA	67705958	20883	1.05e-54	1	0.0639	ieu-a-30	Crohn's disease || id:ieu-a-30	TRUE	reported	igd	2	TRUE
rs11236797	A	C	A	C	0.181104	0.0018	0.473264	0.4507	FALSE	FALSE	FALSE	ebi-a-GCST90007526	11	76299649	0.0074	256523	0.8028	Low hand grip strength (60 years and older) (EWGSOP) || id:ebi-a-GCST90007526	Low hand grip strength (60 years and older) (EWGSOP)	Low hand grip strength (60 years and older) (EWGSOP) || ||	TRUE	igd	NA	NA	NA	NA	NA	NA	NA	76299649	20883	4.85e-15	11	0.0231	ieu-a-30	Crohn's disease || id:ieu-a-30	TRUE	reported	igd	2	TRUE
rs112401990	A	G	A	G	0.132203	-0.0021	0.373412	0.345	FALSE	FALSE	FALSE	ebi-a-GCST90007526	2	61199327	0.0077	256523	0.784099	Low hand grip strength (60 years and older) (EWGSOP) || id:ebi-a-GCST90007526	Low hand grip strength (60 years and older) (EWGSOP)	Low hand grip strength (60 years and older) (EWGSOP) || ||	TRUE	igd	NA	NA	NA	NA	NA	NA	NA	61199327	20883	2.35e-08	2	0.0237	ieu-a-30	Crohn's disease || id:ieu-a-30	TRUE	reported	igd	2	TRUE
rs114607072	T	G	T	G	0.441797	0.0002	0.0402795	0.039	FALSE	FALSE	FALSE	ebi-a-GCST90007526	6	31351940	0.0191	256523	0.991	Low hand grip strength (60 years and older) (EWGSOP) || id:ebi-a-GCST90007526	Low hand grip strength (60 years and older) (EWGSOP)	Low hand grip strength (60 years and older) (EWGSOP) || ||	TRUE	igd	NA	NA	NA	NA	NA	NA	NA	31351940	20883	2.2e-12	6	0.0629	ieu-a-30	Crohn's disease || id:ieu-a-30	TRUE	reported	igd	2	TRUE
rs11564236	T	A	T	A	0.519093	0.0181	0.034419	0.0246	FALSE	TRUE	FALSE	ebi-a-GCST90007526	12	40828306	0.0262	256523	0.490399	Low hand grip strength (60 years and older) (EWGSOP) || id:ebi-a-GCST90007526	Low hand grip strength (60 years and older) (EWGSOP)	Low hand grip strength (60 years and older) (EWGSOP) || ||	TRUE	igd	NA	NA	NA	NA	NA	NA	NA	40828306	20883	2.85e-18	12	0.0595	ieu-a-30	Crohn's disease || id:ieu-a-30	TRUE	reported	igd	2	TRUE
rs12194825	A	T	A	T	-0.171904	0.0049	0.18587	0.1876	FALSE	TRUE	FALSE	ebi-a-GCST90007526	6	20835260	0.0094	256523	0.605701	Low hand grip strength (60 years and older) (EWGSOP) || id:ebi-a-GCST90007526	Low hand grip strength (60 years and older) (EWGSOP)	Low hand grip strength (60 years and older) (EWGSOP) || ||	TRUE	igd	NA	NA	NA	NA	NA	NA	NA	20835260	20883	8e-09	6	0.0298	ieu-a-30	Crohn's disease || id:ieu-a-30	TRUE	reported	igd	2	TRUE
rs1250573	A	G	A	G	-0.170895	-0.0076	0.287447	0.3266	FALSE	FALSE	FALSE	ebi-a-GCST90007526	10	81042475	0.0079	256523	0.3359	Low hand grip strength (60 years and older) (EWGSOP) || id:ebi-a-GCST90007526	Low hand grip strength (60 years and older) (EWGSOP)	Low hand grip strength (60 years and older) (EWGSOP) || ||	TRUE	igd	NA	NA	NA	NA	NA	NA	NA	81042475	20883	9.01e-11	10	0.0264	ieu-a-30	Crohn's disease || id:ieu-a-30	TRUE	reported	igd	2	TRUE
rs12717899	T	G	T	G	0.159198	0.0206	0.793845	0.7828	FALSE	FALSE	FALSE	ebi-a-GCST90007526	5	141482341	0.009	256523	0.0219801	Low hand grip strength (60 years and older) (EWGSOP) || id:ebi-a-GCST90007526	Low hand grip strength (60 years and older) (EWGSOP)	Low hand grip strength (60 years and older) (EWGSOP) || ||	TRUE	igd	NA	NA	NA	NA	NA	NA	NA	141482341	20883	3.59e-08	5	0.0289	ieu-a-30	Crohn's disease || id:ieu-a-30	TRUE	reported	igd	2	TRUE
rs1297271	T	C	T	C	-0.154901	0.0006	0.429877	0.4447	FALSE	FALSE	FALSE	ebi-a-GCST90007526	21	16823163	0.0074	256523	0.9384	Low hand grip strength (60 years and older) (EWGSOP) || id:ebi-a-GCST90007526	Low hand grip strength (60 years and older) (EWGSOP)	Low hand grip strength (60 years and older) (EWGSOP) || ||	TRUE	igd	NA	NA	NA	NA	NA	NA	NA	16823163	20883	6.28e-11	21	0.0237	ieu-a-30	Crohn's disease || id:ieu-a-30	TRUE	reported	igd	2	TRUE
rs1332099	C	T	C	T	-0.211597	-0.0023	0.515025	0.5375	FALSE	FALSE	FALSE	ebi-a-GCST90007526	10	101298451	0.0074	256523	0.7586	Low hand grip strength (60 years and older) (EWGSOP) || id:ebi-a-GCST90007526	Low hand grip strength (60 years and older) (EWGSOP)	Low hand grip strength (60 years and older) (EWGSOP) || ||	TRUE	igd	NA	NA	NA	NA	NA	NA	NA	101298451	20883	4.36e-20	10	0.0231	ieu-a-30	Crohn's disease || id:ieu-a-30	TRUE	reported	igd	2	TRUE
rs140054334	T	C	T	C	0.349797	0.0258	0.038307	0.0209	FALSE	FALSE	FALSE	ebi-a-GCST90007526	6	31587042	0.027	256523	0.3401	Low hand grip strength (60 years and older) (EWGSOP) || id:ebi-a-GCST90007526	Low hand grip strength (60 years and older) (EWGSOP)	Low hand grip strength (60 years and older) (EWGSOP) || ||	TRUE	igd	NA	NA	NA	NA	NA	NA	NA	31587042	20883	2.57e-08	6	0.0628	ieu-a-30	Crohn's disease || id:ieu-a-30	TRUE	reported	igd	2	TRUE
rs1456896	T	C	T	C	0.139301	-0.0074	0.697556	0.6722	FALSE	FALSE	FALSE	ebi-a-GCST90007526	7	50304461	0.0079	256523	0.3434	Low hand grip strength (60 years and older) (EWGSOP) || id:ebi-a-GCST90007526	Low hand grip strength (60 years and older) (EWGSOP)	Low hand grip strength (60 years and older) (EWGSOP) || ||	TRUE	igd	NA	NA	NA	NA	NA	NA	NA	50304461	20883	2.9e-08	7	0.0251	ieu-a-30	Crohn's disease || id:ieu-a-30	TRUE	reported	igd	2	TRUE
rs147018773	T	C	T	C	0.321699	-0.0173	0.0966978	0.0778	FALSE	FALSE	FALSE	ebi-a-GCST90007526	5	150238521	0.0151	256523	0.2523	Low hand grip strength (60 years and older) (EWGSOP) || id:ebi-a-GCST90007526	Low hand grip strength (60 years and older) (EWGSOP)	Low hand grip strength (60 years and older) (EWGSOP) || ||	TRUE	igd	NA	NA	NA	NA	NA	NA	NA	150238521	20883	8.89e-18	5	0.0375	ieu-a-30	Crohn's disease || id:ieu-a-30	TRUE	reported	igd	2	TRUE
rs147684209	C	T	C	T	0.154901	0.0142	0.369415	0.3977	FALSE	FALSE	FALSE	ebi-a-GCST90007526	16	28867061	0.0082	256523	0.0854299	Low hand grip strength (60 years and older) (EWGSOP) || id:ebi-a-GCST90007526	Low hand grip strength (60 years and older) (EWGSOP)	Low hand grip strength (60 years and older) (EWGSOP) || ||	TRUE	igd	NA	NA	NA	NA	NA	NA	NA	28867061	20883	2.34e-10	16	0.0244	ieu-a-30	Crohn's disease || id:ieu-a-30	TRUE	reported	igd	2	TRUE
rs148844907	A	T	A	T	0.958001	0.0219	0.00828273	0.0132	FALSE	TRUE	FALSE	ebi-a-GCST90007526	6	31628397	0.0343	256523	0.523	Low hand grip strength (60 years and older) (EWGSOP) || id:ebi-a-GCST90007526	Low hand grip strength (60 years and older) (EWGSOP)	Low hand grip strength (60 years and older) (EWGSOP) || ||	TRUE	igd	NA	NA	NA	NA	NA	NA	NA	31628397	20883	1.47e-11	6	0.1419	ieu-a-30	Crohn's disease || id:ieu-a-30	TRUE	reported	igd	2	TRUE
rs151314883	A	G	A	G	-0.223994	0.0181	0.157585	0.16	FALSE	FALSE	FALSE	ebi-a-GCST90007526	22	39735087	0.01	256523	0.0720394	Low hand grip strength (60 years and older) (EWGSOP) || id:ebi-a-GCST90007526	Low hand grip strength (60 years and older) (EWGSOP)	Low hand grip strength (60 years and older) (EWGSOP) || ||	TRUE	igd	NA	NA	NA	NA	NA	NA	NA	39735087	20883	7.12e-12	22	0.0327	ieu-a-30	Crohn's disease || id:ieu-a-30	TRUE	reported	igd	2	TRUE
rs1873625	A	C	A	C	0.180704	0.0057	0.320264	0.2982	FALSE	FALSE	FALSE	ebi-a-GCST90007526	3	49666964	0.008	256523	0.4766	Low hand grip strength (60 years and older) (EWGSOP) || id:ebi-a-GCST90007526	Low hand grip strength (60 years and older) (EWGSOP)	Low hand grip strength (60 years and older) (EWGSOP) || ||	TRUE	igd	NA	NA	NA	NA	NA	NA	NA	49666964	20883	1.09e-13	3	0.0243	ieu-a-30	Crohn's disease || id:ieu-a-30	TRUE	reported	igd	2	TRUE
rs1887428	C	G	C	G	-0.168099	0.0172	0.623303	0.6251	FALSE	TRUE	FALSE	ebi-a-GCST90007526	9	4984530	0.0077	256523	0.0267498	Low hand grip strength (60 years and older) (EWGSOP) || id:ebi-a-GCST90007526	Low hand grip strength (60 years and older) (EWGSOP)	Low hand grip strength (60 years and older) (EWGSOP) || ||	TRUE	igd	NA	NA	NA	NA	NA	NA	NA	4984530	20883	4.22e-12	9	0.0243	ieu-a-30	Crohn's disease || id:ieu-a-30	TRUE	reported	igd	2	TRUE
rs1932990	T	C	T	C	0.152901	-0.0021	0.253841	0.2186	FALSE	FALSE	FALSE	ebi-a-GCST90007526	13	44460242	0.0089	256523	0.8159	Low hand grip strength (60 years and older) (EWGSOP) || id:ebi-a-GCST90007526	Low hand grip strength (60 years and older) (EWGSOP)	Low hand grip strength (60 years and older) (EWGSOP) || ||	TRUE	igd	NA	NA	NA	NA	NA	NA	NA	44460242	20883	6.02e-09	13	0.0263	ieu-a-30	Crohn's disease || id:ieu-a-30	TRUE	reported	igd	2	TRUE
rs2076756	G	A	G	A	0.399806	-0.0135	0.283672	0.2522	FALSE	FALSE	FALSE	ebi-a-GCST90007526	16	50756881	0.0085	256523	0.1105	Low hand grip strength (60 years and older) (EWGSOP) || id:ebi-a-GCST90007526	Low hand grip strength (60 years and older) (EWGSOP)	Low hand grip strength (60 years and older) (EWGSOP) || ||	TRUE	igd	NA	NA	NA	NA	NA	NA	NA	50756881	20883	3.24e-61	16	0.0242	ieu-a-30	Crohn's disease || id:ieu-a-30	TRUE	reported	igd	2	TRUE
rs2129944	G	T	G	T	-0.1562	0.0016	0.291299	0.1494	FALSE	FALSE	FALSE	ebi-a-GCST90007526	19	10516198	0.0116	256523	0.8897	Low hand grip strength (60 years and older) (EWGSOP) || id:ebi-a-GCST90007526	Low hand grip strength (60 years and older) (EWGSOP)	Low hand grip strength (60 years and older) (EWGSOP) || ||	TRUE	igd	NA	NA	NA	NA	NA	NA	NA	10516198	20883	7.81e-09	19	0.0271	ieu-a-30	Crohn's disease || id:ieu-a-30	TRUE	reported	igd	2	TRUE
rs2505640	G	A	G	A	-0.145701	-0.0055	0.643588	0.652	FALSE	FALSE	FALSE	ebi-a-GCST90007526	10	35459497	0.0077	256523	0.4749	Low hand grip strength (60 years and older) (EWGSOP) || id:ebi-a-GCST90007526	Low hand grip strength (60 years and older) (EWGSOP)	Low hand grip strength (60 years and older) (EWGSOP) || ||	TRUE	igd	NA	NA	NA	NA	NA	NA	NA	35459497	20883	7.61e-10	10	0.0237	ieu-a-30	Crohn's disease || id:ieu-a-30	TRUE	reported	igd	2	TRUE
rs281379	A	G	A	G	0.139797	0.0042	0.489275	0.5144	FALSE	FALSE	FALSE	ebi-a-GCST90007526	19	49214274	0.0074	256523	0.5718	Low hand grip strength (60 years and older) (EWGSOP) || id:ebi-a-GCST90007526	Low hand grip strength (60 years and older) (EWGSOP)	Low hand grip strength (60 years and older) (EWGSOP) || ||	TRUE	igd	NA	NA	NA	NA	NA	NA	NA	49214274	20883	4.26e-09	19	0.0238	ieu-a-30	Crohn's disease || id:ieu-a-30	TRUE	reported	igd	2	TRUE
rs28701841	A	G	A	G	0.224303	0.0116	0.116563	0.1027	FALSE	FALSE	FALSE	ebi-a-GCST90007526	6	106530330	0.0123	256523	0.3474	Low hand grip strength (60 years and older) (EWGSOP) || id:ebi-a-GCST90007526	Low hand grip strength (60 years and older) (EWGSOP)	Low hand grip strength (60 years and older) (EWGSOP) || ||	TRUE	igd	NA	NA	NA	NA	NA	NA	NA	106530330	20883	1.85e-09	6	0.0373	ieu-a-30	Crohn's disease || id:ieu-a-30	TRUE	reported	igd	2	TRUE
rs3024505	A	G	A	G	0.177903	0.0038	0.16156	0.1547	FALSE	FALSE	FALSE	ebi-a-GCST90007526	1	206939904	0.0101	256523	0.706401	Low hand grip strength (60 years and older) (EWGSOP) || id:ebi-a-GCST90007526	Low hand grip strength (60 years and older) (EWGSOP)	Low hand grip strength (60 years and older) (EWGSOP) || ||	TRUE	igd	NA	NA	NA	NA	NA	NA	NA	206939904	20883	3.9e-09	1	0.0302	ieu-a-30	Crohn's disease || id:ieu-a-30	TRUE	reported	igd	2	TRUE
rs3091315	G	A	G	A	-0.179501	0.0033	0.265588	0.2759	FALSE	FALSE	FALSE	ebi-a-GCST90007526	17	32593665	0.0082	256523	0.6883	Low hand grip strength (60 years and older) (EWGSOP) || id:ebi-a-GCST90007526	Low hand grip strength (60 years and older) (EWGSOP)	Low hand grip strength (60 years and older) (EWGSOP) || ||	TRUE	igd	NA	NA	NA	NA	NA	NA	NA	32593665	20883	9.52e-12	17	0.0263	ieu-a-30	Crohn's disease || id:ieu-a-30	TRUE	reported	igd	2	TRUE
rs3810936	C	T	C	T	0.207799	0.0002	0.698408	0.6842	FALSE	FALSE	FALSE	ebi-a-GCST90007526	9	117552885	0.0079	256523	0.9805	Low hand grip strength (60 years and older) (EWGSOP) || id:ebi-a-GCST90007526	Low hand grip strength (60 years and older) (EWGSOP)	Low hand grip strength (60 years and older) (EWGSOP) || ||	TRUE	igd	NA	NA	NA	NA	NA	NA	NA	117552885	20883	2.46e-15	9	0.0263	ieu-a-30	Crohn's disease || id:ieu-a-30	TRUE	reported	igd	2	TRUE
rs4077515	T	C	T	C	0.215901	-0.0053	0.419834	0.4294	FALSE	FALSE	FALSE	ebi-a-GCST90007526	9	139266496	0.0074	256523	0.4773	Low hand grip strength (60 years and older) (EWGSOP) || id:ebi-a-GCST90007526	Low hand grip strength (60 years and older) (EWGSOP)	Low hand grip strength (60 years and older) (EWGSOP) || ||	TRUE	igd	NA	NA	NA	NA	NA	NA	NA	139266496	20883	4.37e-20	9	0.0235	ieu-a-30	Crohn's disease || id:ieu-a-30	TRUE	reported	igd	2	TRUE
rs444210	G	A	G	A	0.163402	-0.0038	0.546838	0.542	FALSE	FALSE	FALSE	ebi-a-GCST90007526	6	167390242	0.0074	256523	0.6058	Low hand grip strength (60 years and older) (EWGSOP) || id:ebi-a-GCST90007526	Low hand grip strength (60 years and older) (EWGSOP)	Low hand grip strength (60 years and older) (EWGSOP) || ||	TRUE	igd	NA	NA	NA	NA	NA	NA	NA	167390242	20883	1.02e-12	6	0.0229	ieu-a-30	Crohn's disease || id:ieu-a-30	TRUE	reported	igd	2	TRUE
rs4851586	C	T	C	T	-0.168899	-0.0123	0.759729	0.7687	FALSE	FALSE	FALSE	ebi-a-GCST90007526	2	103064264	0.0087	256523	0.1602	Low hand grip strength (60 years and older) (EWGSOP) || id:ebi-a-GCST90007526	Low hand grip strength (60 years and older) (EWGSOP)	Low hand grip strength (60 years and older) (EWGSOP) || ||	TRUE	igd	NA	NA	NA	NA	NA	NA	NA	103064264	20883	9.94e-11	2	0.0261	ieu-a-30	Crohn's disease || id:ieu-a-30	TRUE	reported	igd	2	TRUE
rs4902642	A	G	A	G	-0.129198	0.0042	0.409159	0.4147	FALSE	FALSE	FALSE	ebi-a-GCST90007526	14	69210199	0.0075	256523	0.573499	Low hand grip strength (60 years and older) (EWGSOP) || id:ebi-a-GCST90007526	Low hand grip strength (60 years and older) (EWGSOP)	Low hand grip strength (60 years and older) (EWGSOP) || ||	TRUE	igd	NA	NA	NA	NA	NA	NA	NA	69210199	20883	4.34e-08	14	0.0236	ieu-a-30	Crohn's disease || id:ieu-a-30	TRUE	reported	igd	2	TRUE
rs4921497	G	C	G	C	0.160298	-0.0111	0.329415	0.3309	FALSE	TRUE	FALSE	ebi-a-GCST90007526	5	158848253	0.0078	256523	0.1569	Low hand grip strength (60 years and older) (EWGSOP) || id:ebi-a-GCST90007526	Low hand grip strength (60 years and older) (EWGSOP)	Low hand grip strength (60 years and older) (EWGSOP) || ||	TRUE	igd	NA	NA	NA	NA	NA	NA	NA	158848253	20883	5.49e-11	5	0.0244	ieu-a-30	Crohn's disease || id:ieu-a-30	TRUE	reported	igd	2	TRUE
rs56062135	T	C	T	C	0.193097	0.0162	0.234271	0.2357	FALSE	FALSE	FALSE	ebi-a-GCST90007526	15	67455630	0.0086	256523	0.0604895	Low hand grip strength (60 years and older) (EWGSOP) || id:ebi-a-GCST90007526	Low hand grip strength (60 years and older) (EWGSOP)	Low hand grip strength (60 years and older) (EWGSOP) || ||	TRUE	igd	NA	NA	NA	NA	NA	NA	NA	67455630	20883	7.45e-13	15	0.0269	ieu-a-30	Crohn's disease || id:ieu-a-30	TRUE	reported	igd	2	TRUE
rs6588243	C	A	C	A	0.131704	0.0037	0.589982	0.5735	FALSE	FALSE	FALSE	ebi-a-GCST90007526	1	67603383	0.0075	256523	0.6191	Low hand grip strength (60 years and older) (EWGSOP) || id:ebi-a-GCST90007526	Low hand grip strength (60 years and older) (EWGSOP)	Low hand grip strength (60 years and older) (EWGSOP) || ||	TRUE	igd	NA	NA	NA	NA	NA	NA	NA	67603383	20883	1.78e-08	1	0.0234	ieu-a-30	Crohn's disease || id:ieu-a-30	TRUE	reported	igd	2	TRUE
rs6704109	T	C	T	C	0.202002	0.0074	0.256123	0.2454	FALSE	FALSE	FALSE	ebi-a-GCST90007526	1	172857050	0.0085	256523	0.3834	Low hand grip strength (60 years and older) (EWGSOP) || id:ebi-a-GCST90007526	Low hand grip strength (60 years and older) (EWGSOP)	Low hand grip strength (60 years and older) (EWGSOP) || ||	TRUE	igd	NA	NA	NA	NA	NA	NA	NA	172857050	20883	2.77e-15	1	0.0256	ieu-a-30	Crohn's disease || id:ieu-a-30	TRUE	reported	igd	2	TRUE
rs6873866	C	T	C	T	-0.168096	-0.0038	0.534873	0.562	FALSE	FALSE	FALSE	ebi-a-GCST90007526	5	96247810	0.0082	256523	0.637699	Low hand grip strength (60 years and older) (EWGSOP) || id:ebi-a-GCST90007526	Low hand grip strength (60 years and older) (EWGSOP)	Low hand grip strength (60 years and older) (EWGSOP) || ||	TRUE	igd	NA	NA	NA	NA	NA	NA	NA	96247810	20883	2.06e-12	5	0.0239	ieu-a-30	Crohn's disease || id:ieu-a-30	TRUE	reported	igd	2	TRUE
rs697693	A	G	A	G	0.172296	-0.0053	0.201415	0.1933	FALSE	FALSE	FALSE	ebi-a-GCST90007526	1	7886424	0.0093	256523	0.570401	Low hand grip strength (60 years and older) (EWGSOP) || id:ebi-a-GCST90007526	Low hand grip strength (60 years and older) (EWGSOP)	Low hand grip strength (60 years and older) (EWGSOP) || ||	TRUE	igd	NA	NA	NA	NA	NA	NA	NA	7886424	20883	8.36e-10	1	0.0281	ieu-a-30	Crohn's disease || id:ieu-a-30	TRUE	reported	igd	2	TRUE
rs7276302	G	A	G	A	-0.171598	-0.0107	0.608306	0.6045	FALSE	FALSE	FALSE	ebi-a-GCST90007526	21	45615023	0.0075	256523	0.156	Low hand grip strength (60 years and older) (EWGSOP) || id:ebi-a-GCST90007526	Low hand grip strength (60 years and older) (EWGSOP)	Low hand grip strength (60 years and older) (EWGSOP) || ||	TRUE	igd	TRUE	rs7276302	rs2838519	A	G	G	A	45614159	20883	1.23e-13	21	0.0231	ieu-a-30	Crohn's disease || id:ieu-a-30	TRUE	reported	igd	2	TRUE
rs72798422	C	T	C	T	0.590392	0.0177	0.047701	0.0345	FALSE	FALSE	FALSE	ebi-a-GCST90007526	16	50866917	0.0202	256523	0.3828	Low hand grip strength (60 years and older) (EWGSOP) || id:ebi-a-GCST90007526	Low hand grip strength (60 years and older) (EWGSOP)	Low hand grip strength (60 years and older) (EWGSOP) || ||	TRUE	igd	NA	NA	NA	NA	NA	NA	NA	50866917	20883	3.19e-31	16	0.0508	ieu-a-30	Crohn's disease || id:ieu-a-30	TRUE	reported	igd	2	TRUE
rs744166	G	A	G	A	-0.129299	0.0062	0.408159	0.4214	FALSE	FALSE	FALSE	ebi-a-GCST90007526	17	40514201	0.0074	256523	0.4045	Low hand grip strength (60 years and older) (EWGSOP) || id:ebi-a-GCST90007526	Low hand grip strength (60 years and older) (EWGSOP)	Low hand grip strength (60 years and older) (EWGSOP) || ||	TRUE	igd	NA	NA	NA	NA	NA	NA	NA	40514201	20883	2.92e-08	17	0.0233	ieu-a-30	Crohn's disease || id:ieu-a-30	TRUE	reported	igd	2	TRUE
rs7543234	T	C	T	C	0.155498	0.0113	0.238986	0.2624	FALSE	FALSE	FALSE	ebi-a-GCST90007526	1	155253308	0.0091	256523	0.2167	Low hand grip strength (60 years and older) (EWGSOP) || id:ebi-a-GCST90007526	Low hand grip strength (60 years and older) (EWGSOP)	Low hand grip strength (60 years and older) (EWGSOP) || ||	TRUE	igd	NA	NA	NA	NA	NA	NA	NA	155253308	20883	6.1e-09	1	0.0267	ieu-a-30	Crohn's disease || id:ieu-a-30	TRUE	reported	igd	2	TRUE
rs7713270	T	C	T	C	0.296602	-0.008	0.623824	0.6057	FALSE	FALSE	FALSE	ebi-a-GCST90007526	5	40440063	0.0075	256523	0.2863	Low hand grip strength (60 years and older) (EWGSOP) || id:ebi-a-GCST90007526	Low hand grip strength (60 years and older) (EWGSOP)	Low hand grip strength (60 years and older) (EWGSOP) || ||	TRUE	igd	NA	NA	NA	NA	NA	NA	NA	40440063	20883	6.97e-35	5	0.0241	ieu-a-30	Crohn's disease || id:ieu-a-30	TRUE	reported	igd	2	TRUE
rs78487399	C	G	C	G	0.2259	-0.0317	0.100704	0.0983	FALSE	TRUE	FALSE	ebi-a-GCST90007526	2	43809347	0.0124	256523	0.01065	Low hand grip strength (60 years and older) (EWGSOP) || id:ebi-a-GCST90007526	Low hand grip strength (60 years and older) (EWGSOP)	Low hand grip strength (60 years and older) (EWGSOP) || ||	TRUE	igd	NA	NA	NA	NA	NA	NA	NA	43809347	20883	1.03e-09	2	0.037	ieu-a-30	Crohn's disease || id:ieu-a-30	TRUE	reported	igd	2	TRUE
rs80262450	A	G	A	G	0.283102	0.0059	0.112701	0.1192	FALSE	FALSE	FALSE	ebi-a-GCST90007526	18	12818922	0.0114	256523	0.6006	Low hand grip strength (60 years and older) (EWGSOP) || id:ebi-a-GCST90007526	Low hand grip strength (60 years and older) (EWGSOP)	Low hand grip strength (60 years and older) (EWGSOP) || ||	TRUE	igd	NA	NA	NA	NA	NA	NA	NA	12818922	20883	1.08e-15	18	0.0353	ieu-a-30	Crohn's disease || id:ieu-a-30	TRUE	reported	igd	2	TRUE
rs8137950	C	T	C	T	0.173996	0.0201	0.199556	0.1921	FALSE	FALSE	FALSE	ebi-a-GCST90007526	22	21970810	0.0093	256523	0.0300698	Low hand grip strength (60 years and older) (EWGSOP) || id:ebi-a-GCST90007526	Low hand grip strength (60 years and older) (EWGSOP)	Low hand grip strength (60 years and older) (EWGSOP) || ||	TRUE	igd	TRUE	rs8137950	rs4821114	C	T	C	G	21969640	20883	1.17e-09	22	0.0286	ieu-a-30	Crohn's disease || id:ieu-a-30	TRUE	reported	igd	2	TRUE
rs8178977	C	G	C	G	0.1928	-0.0046	0.238841	0.2357	FALSE	TRUE	FALSE	ebi-a-GCST90007526	19	1106477	0.0087	256523	0.5949	Low hand grip strength (60 years and older) (EWGSOP) || id:ebi-a-GCST90007526	Low hand grip strength (60 years and older) (EWGSOP)	Low hand grip strength (60 years and older) (EWGSOP) || ||	TRUE	igd	NA	NA	NA	NA	NA	NA	NA	1106477	20883	2.06e-12	19	0.0274	ieu-a-30	Crohn's disease || id:ieu-a-30	TRUE	reported	igd	2	TRUE
rs907092	A	G	A	G	0.130396	0.0002	0.471412	0.4721	FALSE	FALSE	FALSE	ebi-a-GCST90007526	17	37922259	0.0074	256523	0.9757	Low hand grip strength (60 years and older) (EWGSOP) || id:ebi-a-GCST90007526	Low hand grip strength (60 years and older) (EWGSOP)	Low hand grip strength (60 years and older) (EWGSOP) || ||	TRUE	igd	NA	NA	NA	NA	NA	NA	NA	37922259	20883	1.01e-08	17	0.0228	ieu-a-30	Crohn's disease || id:ieu-a-30	TRUE	reported	igd	2	TRUE
rs921720	G	A	G	A	0.162895	0.0088	0.618841	0.6209	FALSE	FALSE	FALSE	ebi-a-GCST90007526	8	126534671	0.0076	256523	0.2484	Low hand grip strength (60 years and older) (EWGSOP) || id:ebi-a-GCST90007526	Low hand grip strength (60 years and older) (EWGSOP)	Low hand grip strength (60 years and older) (EWGSOP) || ||	TRUE	igd	NA	NA	NA	NA	NA	NA	NA	126534671	20883	6.4e-12	8	0.0237	ieu-a-30	Crohn's disease || id:ieu-a-30	TRUE	reported	igd	2	TRUE

## Sheet: Sheet1
SNP	beta.exposure	eaf.exposure	se.exposure	samplesize.exposure	R2	F
rs1056441	0.167	0.697697	0.0255	20883	0.0020496	42.8856
rs10761659	0.212006	0.55269	0.0237	20883	0.00381721	80.0125
rs11209026	-0.995199	0.0563213	0.0639	20883	0.0114818	242.536
rs11236797	0.181104	0.473264	0.0231	20883	0.00293469	61.4597
rs112401990	0.132203	0.373412	0.0237	20883	0.00148781	31.1132
rs114607072	0.441797	0.0402795	0.0629	20883	0.00235682	49.329
rs11564236	0.519093	0.034419	0.0595	20883	0.00363148	76.1053
rs12194825	-0.171904	0.18587	0.0298	20883	0.00159094	33.2735
rs1250573	-0.170895	0.287447	0.0264	20883	0.00200257	41.8995
rs12717899	0.159198	0.793845	0.0289	20883	0.00145096	30.3416
rs1297271	-0.154901	0.429877	0.0237	20883	0.00204142	42.714
rs1332099	-0.211597	0.515025	0.0231	20883	0.00400185	83.8984
rs140054334	0.349797	0.038307	0.0628	20883	0.00148346	31.0221
rs1456896	0.139301	0.697556	0.0251	20883	0.00147275	30.7978
rs147018773	0.321699	0.0966978	0.0375	20883	0.00351169	73.586
rs147684209	0.154901	0.369415	0.0244	20883	0.00192619	40.2983
rs148844907	0.958001	0.00828273	0.1419	20883	0.00217785	45.5749
rs151314883	-0.223994	0.157585	0.0327	20883	0.00224187	46.9176
rs1873625	0.180704	0.320264	0.0243	20883	0.00264108	55.2944
rs1887428	-0.168099	0.623303	0.0243	20883	0.00228629	47.8494
rs1932990	0.152901	0.253841	0.0263	20883	0.0016159	33.7962
rs2076756	0.399806	0.283672	0.0242	20883	0.0129014	272.914
rs2129944	-0.1562	0.291299	0.0271	20883	0.00158833	33.2186
rs2505640	-0.145701	0.643588	0.0237	20883	0.00180655	37.7909
rs281379	0.139797	0.489275	0.0238	20883	0.00164942	34.4985
rs28701841	0.224303	0.116563	0.0373	20883	0.00172865	36.1585
rs3024505	0.177903	0.16156	0.0302	20883	0.00165897	34.6985
rs3091315	-0.179501	0.265588	0.0263	20883	0.00222567	46.578
rs3810936	0.207799	0.698408	0.0263	20883	0.00298048	62.4214
rs4077515	0.215901	0.419834	0.0235	20883	0.00402558	84.398
rs444210	0.163402	0.546838	0.0229	20883	0.00243217	50.9099
rs4851586	-0.168899	0.759729	0.0261	20883	0.00200129	41.8728
rs4902642	-0.129198	0.409159	0.0236	20883	0.00143308	29.9672
rs4921497	0.160298	0.329415	0.0244	20883	0.00206247	43.1554
rs56062135	0.193097	0.234271	0.0269	20883	0.00246141	51.5234
rs6588243	0.131704	0.589982	0.0234	20883	0.00151466	31.6756
rs6704109	0.202002	0.256123	0.0256	20883	0.00297266	62.2572
rs6873866	-0.168096	0.534873	0.0239	20883	0.00236319	49.4626
rs697693	0.172296	0.201415	0.0281	20883	0.00179706	37.5921
rs7276302	-0.171598	0.608306	0.0231	20883	0.00263549	55.1771
rs72798422	0.590392	0.047701	0.0508	20883	0.0064263	135.055
rs744166	-0.129299	0.408159	0.0233	20883	0.00147247	30.7919
rs7543234	0.155498	0.238986	0.0267	20883	0.00162155	33.9145
rs7713270	0.296602	0.623824	0.0241	20883	0.00720083	151.451
rs78487399	0.2259	0.100704	0.037	20883	0.00178181	37.2724
rs80262450	0.283102	0.112701	0.0353	20883	0.00307049	64.3124
rs8137950	0.173996	0.199556	0.0286	20883	0.00176923	37.0088
rs8178977	0.1928	0.238841	0.0274	20883	0.00236533	49.5075
rs907092	0.130396	0.471412	0.0228	20883	0.00156382	32.7052
rs921720	0.162895	0.618841	0.0237	20883	0.00225707	47.2364
